# Supplementary material for: Impaired immune signaling and changes in the lung microbiome precede secondary bacterial pneumonia in COVID-19
Source: Res Sq. 2021 Apr 23:rs.3.rs-380803. Preprint. [Version 1] doi: 10.21203/rs.3.rs-380803/v1 (PMC8132240; doi:10.21203/rs.3.rs-380803/v1)
Supplement: Supplement 3 [file 2194c62463ff5875c0208cd6.xlsx]

## Sheet: NO_VAP_EarlyTime_vsControl
	gene_symbol	baseMean	log2FoldChange	lfcSE	stat	pvalue	padj
ENSG00000288380	AC118281.1	7.33908	-5.19318	1.66058	-3.12734	0.00176396	NA
ENSG00000146090	RASGEF1C	6.94924	-4.67401	1.46934	-3.18103	0.00146754	NA
ENSG00000179636	TPPP2	4.2019	-4.5641	1.81616	-2.51305	0.0119692	NA
ENSG00000168903	BTNL3	14.5428	-4.44325	1.16014	-3.82994	0.000128173	NA
ENSG00000164400	CSF2	1.17716	-4.32775	1.99709	-2.16702	0.030233	NA
ENSG00000185640	KRT79	1.98162	-4.11966	1.81672	-2.26764	0.023351	NA
ENSG00000129009	ISLR	2.5808	-4.05214	1.36826	-2.96153	0.00306111	NA
ENSG00000212899	KRTAP3-3	3.48427	-3.99624	1.76859	-2.25956	0.0238486	NA
ENSG00000260371	AC026464.3	21.8827	-3.98857	2.05105	-1.94465	0.0518173	0.459968
ENSG00000184471	C1QTNF8	4.47323	-3.8835	1.42176	-2.73148	0.0063051	NA
ENSG00000230657	PRB4	61.8914	-3.7167	1.54046	-2.41272	0.015834	0.292713
ENSG00000221938	OR2A14	1.61387	-3.66315	1.85424	-1.97555	0.0482054	NA
ENSG00000147432	CHRNB3	5.76594	-3.64401	2.53693	-1.43638	0.150893	NA
ENSG00000170323	FABP4	606.532	-3.62234	1.12235	-3.22748	0.00124888	0.096606
ENSG00000101955	SRPX	1.61201	-3.48201	1.69324	-2.05642	0.0397419	NA
ENSG00000169474	SPRR1A	92.0133	-3.37101	2.45204	-1.37478	0.169201	0.640618
ENSG00000125363	AMELX	5.3879	-3.36734	1.27694	-2.63705	0.00836302	NA
ENSG00000164488	DACT2	1.20287	-3.31901	1.92466	-1.72446	0.0846244	NA
ENSG00000174450	GOLGA6L2	11.2864	-3.31357	0.910667	-3.63862	0.000274104	NA
ENSG00000154165	GPR15	3.13881	-3.28619	1.56188	-2.10399	0.0353791	NA
ENSG00000181195	PENK	1.79362	-3.28206	1.67859	-1.95525	0.0505537	NA
ENSG00000109610	SOD3	3.6225	-3.26658	1.18018	-2.76786	0.00564253	NA
ENSG00000144681	STAC	30.4325	-3.25005	0.9961	-3.26277	0.00110328	0.094504
ENSG00000206172	HBA1	314.609	-3.23254	1.62672	-1.98715	0.0469057	0.442038
ENSG00000188937	NYX	1.98703	-3.21774	1.81013	-1.77763	0.075465	NA
ENSG00000186439	TRDN	0.953072	-3.1761	1.89733	-1.67398	0.0941347	NA
ENSG00000244414	CFHR1	12.673	-3.16442	1.38899	-2.27822	0.0227134	NA
ENSG00000286095	SPEGNB	14.4357	-3.16312	1.06628	-2.96651	0.00301198	NA
ENSG00000279073	AL807752.6	28.7098	-3.12066	1.06726	-2.92398	0.00345586	0.150425
ENSG00000206069	TMEM211	2.78052	-3.11817	1.59027	-1.96078	0.0499052	NA
ENSG00000229674	H2AL1RP	16.1506	-3.10912	1.04404	-2.97796	0.00290173	NA
ENSG00000089472	HEPH	3.92909	-3.1029	1.16344	-2.66699	0.00765331	NA
ENSG00000284824	GCSAML-AS1	2.15658	-3.03499	1.35501	-2.23983	0.0251022	NA
ENSG00000168928	CTRB2	3.04209	-3.02916	1.2722	-2.38105	0.0172635	NA
ENSG00000182447	OTOL1	2.64575	-3.01149	1.68452	-1.78774	0.0738175	NA
ENSG00000104918	RETN	143.389	-2.99237	0.781756	-3.82775	0.000129318	0.0286979
ENSG00000072163	LIMS2	23.7216	-2.9869	0.726635	-4.11059	3.95e-05	0.0144385
ENSG00000144230	GPR17	7.35784	-2.97041	0.87219	-3.40569	0.000659968	NA
ENSG00000125780	TGM3	7.20921	-2.96503	1.26324	-2.34716	0.0189169	NA
ENSG00000163485	ADORA1	2.86022	-2.9472	1.42465	-2.06871	0.0385733	NA
ENSG00000283378	CNTNAP3C	26.1157	-2.9412	0.830108	-3.54315	0.000395379	0.0529925
ENSG00000269405	NXF2	2.25362	-2.93337	1.35899	-2.15849	0.0308898	NA
ENSG00000136750	GAD2	29.0667	-2.92828	0.726421	-4.03111	5.55e-05	0.0183295
ENSG00000004776	HSPB6	1.37555	-2.9153	1.89887	-1.53528	0.124716	NA
ENSG00000169436	COL22A1	4.99795	-2.89968	1.00173	-2.89467	0.00379554	NA
ENSG00000181585	TMIE	1.90657	-2.84977	1.31737	-2.16322	0.0305239	NA
ENSG00000214237	MINDY4B	1.68313	-2.82364	2.19906	-1.28402	0.199134	NA
ENSG00000256618	MTRNR2L1	0.771668	-2.82095	2.30472	-1.22399	0.220957	NA
ENSG00000154646	TMPRSS15	6.8304	-2.81605	1.29789	-2.16971	0.0300289	NA
ENSG00000188536	HBA2	391.908	-2.79628	1.17397	-2.38189	0.0172239	0.303185
ENSG00000274744	ELOA3	13.2819	-2.78912	1.25414	-2.22393	0.0261534	NA
ENSG00000271079	CTAGE15	3.21723	-2.76412	1.64698	-1.6783	0.0932894	NA
ENSG00000022355	GABRA1	11.72	-2.73999	0.87861	-3.11855	0.00181744	NA
ENSG00000166006	KCNC2	1.27607	-2.73948	1.86407	-1.46962	0.141664	NA
ENSG00000174970	OR10AG1	0.742238	-2.7326	1.83767	-1.48699	0.137017	NA
ENSG00000138207	RBP4	46.6052	-2.72187	0.897062	-3.03421	0.00241166	0.127526
ENSG00000166106	ADAMTS15	2.04992	-2.72113	1.24605	-2.18381	0.0289764	NA
ENSG00000008056	SYN1	34.6167	-2.71443	0.529232	-5.129	2.91e-07	0.000328586
ENSG00000184022	OR2T10	0.636963	-2.70433	1.6425	-1.64647	0.0996668	NA
ENSG00000260272	AC093525.2	2.05144	-2.67855	1.67047	-1.60347	0.108831	NA
ENSG00000169067	ACTBL2	1.18309	-2.67157	1.63173	-1.63726	0.101575	NA
ENSG00000100427	MLC1	8.96004	-2.65704	1.0851	-2.44866	0.0143387	NA
ENSG00000205502	C2CD4B	36.3117	-2.65373	0.727078	-3.64985	0.00026239	0.0422853
ENSG00000196218	RYR1	16.4851	-2.64369	1.12844	-2.34279	0.0191403	NA
ENSG00000244734	HBB	674.027	-2.64217	1.25527	-2.10486	0.0353036	0.407083
ENSG00000101197	BIRC7	1.47873	-2.6291	1.99168	-1.32004	0.18682	NA
ENSG00000143167	GPA33	6.1614	-2.61574	1.07845	-2.42547	0.0152888	NA
ENSG00000284987	U52112.2	3.96247	-2.61564	1.30274	-2.0078	0.0446645	NA
ENSG00000284956	AC107959.5	130.172	-2.59459	0.860806	-3.01414	0.00257709	0.130659
ENSG00000135502	SLC26A10	1.29168	-2.5941	1.82742	-1.41955	0.15574	NA
ENSG00000168634	WFDC13	2.13284	-2.58527	1.48002	-1.74678	0.0806761	NA
ENSG00000186493	C5orf38	12.0906	-2.57836	1.16961	-2.20447	0.0274912	NA
ENSG00000124467	PSG8	1.00799	-2.56679	1.6138	-1.59053	0.111716	NA
ENSG00000255439	AC135050.2	11.2307	-2.55215	1.22334	-2.08621	0.0369593	NA
ENSG00000175600	SUGCT	2.33018	-2.52841	1.44305	-1.75212	0.0797526	NA
ENSG00000102128	RAB40AL	2.80108	-2.51586	1.46446	-1.71794	0.0858072	NA
ENSG00000161055	SCGB3A1	4152.67	-2.51569	0.744127	-3.38073	0.000722935	0.078608
ENSG00000259132	AL132780.3	16.0715	-2.51288	2.41263	-1.04155	0.29762	NA
ENSG00000269711	AC008763.3	72.79	-2.49647	2.13593	-1.1688	0.242484	0.70705
ENSG00000154096	THY1	3.7954	-2.47383	1.17514	-2.10515	0.0352785	NA
ENSG00000184709	LRRC26	12.2897	-2.46886	1.16827	-2.11326	0.0345782	NA
ENSG00000009694	TENM1	12.4375	-2.45529	0.840472	-2.92133	0.00348543	NA
ENSG00000234906	APOC2	92.999	-2.45239	0.726243	-3.37681	0.000733307	0.078784
ENSG00000169894	MUC3A	8.95477	-2.42676	1.24217	-1.95365	0.0507429	NA
ENSG00000285839	AL445685.3	4.05962	-2.42268	1.70233	-1.42315	0.154692	NA
ENSG00000087250	MT3	9.78884	-2.4195	1.35441	-1.78639	0.0740364	NA
ENSG00000180658	OR2A4	3.42632	-2.40505	1.48003	-1.62499	0.104164	NA
ENSG00000184908	CLCNKB	3.39297	-2.38581	1.23225	-1.93614	0.0528504	NA
ENSG00000172020	GAP43	0.944802	-2.38523	1.81561	-1.31374	0.188935	NA
ENSG00000196431	CRYBA4	4.20923	-2.3841	1.90974	-1.24838	0.21189	NA
ENSG00000114923	SLC4A3	4.46609	-2.38362	1.2407	-1.92119	0.0547084	NA
ENSG00000187867	PALM3	2.06477	-2.37897	1.61174	-1.47603	0.139936	NA
ENSG00000251322	SHANK3	12.283	-2.3662	1.02261	-2.31387	0.0206746	NA
ENSG00000084731	KIF3C	39.501	-2.3661	0.497391	-4.75702	1.96e-06	0.00147755
ENSG00000197360	ZNF98	26.3346	-2.35283	1.474	-1.59621	0.110441	0.570572
ENSG00000160182	TFF1	28.7594	-2.3452	1.13311	-2.06971	0.0384799	0.417516
ENSG00000198914	POU3F3	0.789892	-2.32936	1.84521	-1.26238	0.206811	NA
ENSG00000254550	OMP	1.97121	-2.3176	1.85601	-1.2487	0.211775	NA
ENSG00000221826	PSG3	8.55078	-2.31097	1.23538	-1.87065	0.0613931	NA
ENSG00000233198	RNF224	9.18835	-2.27464	1.18111	-1.92586	0.0541221	NA
ENSG00000272772	AC104109.3	9.21374	-2.27184	1.92593	-1.17961	0.238156	NA
ENSG00000173432	SAA1	566.837	-2.27144	0.949722	-2.39168	0.0167712	0.301236
ENSG00000267001	AC006538.2	18.9975	-2.26908	1.16963	-1.94001	0.052379	0.462409
ENSG00000122543	OCM	1.03889	-2.2661	2.27525	-0.99598	0.31926	NA
ENSG00000251503	CENPS-CORT	13.4084	-2.26376	1.0798	-2.09646	0.0360415	NA
ENSG00000137976	DNASE2B	6.53198	-2.25892	1.3065	-1.72899	0.0838109	NA
ENSG00000164393	ADGRF2	13.6765	-2.25316	0.751981	-2.99631	0.00273271	NA
ENSG00000176956	LY6H	10.3202	-2.24662	1.41929	-1.58292	0.11344	NA
ENSG00000286231	AL445423.3	4.36261	-2.23775	1.69989	-1.31641	0.188037	NA
ENSG00000110900	TSPAN11	17.2955	-2.23376	1.01832	-2.19357	0.0282661	0.372942
ENSG00000204020	LIPN	660.033	-2.22163	0.822204	-2.70204	0.00689152	0.210545
ENSG00000166813	KIF7	1.00148	-2.22017	1.80749	-1.22832	0.219328	NA
ENSG00000162873	KLHDC8A	3.2072	-2.21858	1.47547	-1.50364	0.132673	NA
ENSG00000162591	MEGF6	40.2867	-2.2098	0.59691	-3.70206	0.000213854	0.0391074
ENSG00000104888	SLC17A7	44.0588	-2.20951	0.761924	-2.89991	0.00373267	0.156568
ENSG00000262179	MYMX	1.59278	-2.19444	1.49692	-1.46597	0.142657	NA
ENSG00000197177	ADGRA1	0.68793	-2.18977	2.15691	-1.01524	0.309993	NA
ENSG00000159184	HOXB13	1.85485	-2.18665	1.16172	-1.88226	0.0598005	NA
ENSG00000157087	ATP2B2	14.0628	-2.18614	0.912742	-2.39513	0.0166143	NA
ENSG00000255071	SAA2-SAA4	32.9126	-2.18517	1.36738	-1.59807	0.110028	0.569505
ENSG00000081479	LRP2	5.56855	-2.18239	0.667363	-3.27018	0.00107481	NA
ENSG00000144191	CNGA3	3.90203	-2.18037	1.509	-1.44491	0.148484	NA
ENSG00000240771	ARHGEF25	0.727522	-2.17743	2.14246	-1.01632	0.309477	NA
ENSG00000167768	KRT1	5.83006	-2.17167	2.59993	-0.835281	0.40356	NA
ENSG00000169442	CD52	631.533	-2.1663	0.644725	-3.36004	0.000779303	0.0805456
ENSG00000249693	THEGL	2.29329	-2.1634	1.40649	-1.53815	0.124012	NA
ENSG00000157933	SKI	950.978	-2.15688	0.480234	-4.49132	7.08e-06	0.0043554
ENSG00000095917	TPSD1	2.21128	-2.15267	1.49706	-1.43793	0.150454	NA
ENSG00000110203	FOLR3	120.097	-2.15199	0.61363	-3.50698	0.000453222	0.0595657
ENSG00000281613	AL365214.2	3.9199	-2.13541	1.69731	-1.25811	0.208351	NA
ENSG00000159335	PTMS	449.257	-2.13159	0.550104	-3.87488	0.000106679	0.0260653
ENSG00000204805	AL391987.2	220.871	-2.12883	0.829167	-2.56744	0.0102454	0.246783
ENSG00000177673	TEX44	3.60631	-2.12695	1.10871	-1.91841	0.0550591	NA
ENSG00000187918	OR51I2	4.43982	-2.126	1.27861	-1.66275	0.0963623	NA
ENSG00000018236	CNTN1	11.8686	-2.12364	0.896313	-2.3693	0.0178216	NA
ENSG00000131620	ANO1	18.5115	-2.12204	1.15045	-1.84453	0.0651052	0.488271
ENSG00000171695	LKAAEAR1	22.1185	-2.11711	1.09931	-1.92586	0.0541214	0.463559
ENSG00000175161	CADM2	4.06196	-2.1151	1.27119	-1.66388	0.0961373	NA
ENSG00000183709	IFNL2	2.66902	-2.11489	1.89545	-1.11577	0.26452	NA
ENSG00000137948	BRDT	44.8299	-2.11428	0.736776	-2.86963	0.00410946	0.165074
ENSG00000100146	SOX10	11.0657	-2.10872	1.1341	-1.85937	0.0629742	NA
ENSG00000184905	TCEAL2	1.44012	-2.10792	1.52346	-1.38364	0.166469	NA
ENSG00000049089	COL9A2	80.9772	-2.10438	0.743967	-2.8286	0.00467522	0.174348
ENSG00000257138	TAS2R38	13.0952	-2.10111	0.888237	-2.36549	0.0180064	NA
ENSG00000284308	C2orf81	38.502	-2.09011	0.701839	-2.97805	0.00290091	0.140249
ENSG00000116183	PAPPA2	1.66556	-2.08619	1.31256	-1.5894	0.111969	NA
ENSG00000277865	GOLGA6L22	10.8316	-2.06848	1.29771	-1.59394	0.11095	NA
ENSG00000269403	AC008750.8	2.69959	-2.06786	1.53259	-1.34926	0.177255	NA
ENSG00000120645	IQSEC3	3.90983	-2.06774	1.35246	-1.52888	0.126294	NA
ENSG00000261649	GOLGA6L7	16.342	-2.06593	0.911165	-2.26735	0.0233687	NA
ENSG00000269693	AC010422.6	4.05396	-2.06201	1.35948	-1.51677	0.129325	NA
ENSG00000109472	CPE	17.0799	-2.06135	0.68634	-3.00339	0.0026699	0.133367
ENSG00000183034	OTOP2	0.924947	-2.05404	1.8595	-1.10462	0.269325	NA
ENSG00000197766	CFD	159.642	-2.05027	0.497029	-4.12504	3.71e-05	0.0139381
ENSG00000183615	FAM167B	2.01358	-2.04795	1.72046	-1.19035	0.233909	NA
ENSG00000198598	MMP17	24.6066	-2.04713	0.562318	-3.64052	0.000272091	0.0427567
ENSG00000183248	PRR36	1.93611	-2.04596	1.51421	-1.35118	0.176639	NA
ENSG00000162692	VCAM1	1.66123	-2.04527	1.38398	-1.47781	0.139458	NA
ENSG00000131471	AOC3	54.0372	-2.04148	0.545162	-3.74473	0.000180586	0.0364865
ENSG00000165078	CPA6	1.00965	-2.03997	2.27488	-0.89674	0.369858	NA
ENSG00000187908	DMBT1	17.3484	-2.03695	0.658123	-3.09509	0.00196753	0.117935
ENSG00000163221	S100A12	4245.6	-2.03527	0.918448	-2.21598	0.0266926	0.366097
ENSG00000179673	RPRML	2.47091	-2.03372	1.57713	-1.2895	0.197223	NA
ENSG00000116014	KISS1R	6.05758	-2.02447	0.971371	-2.08414	0.0371478	NA
ENSG00000107147	KCNT1	16.1281	-2.02302	0.90451	-2.23659	0.0253131	NA
ENSG00000255292	AP002884.2	6.4783	-2.02141	1.49589	-1.35131	0.176597	NA
ENSG00000197261	C6orf141	27.132	-2.01783	0.626668	-3.21993	0.00128222	0.0980646
ENSG00000285815	WRB-SH3BGR	2.86072	-2.01779	1.89665	-1.06387	0.287388	NA
ENSG00000185522	LMNTD2	113.489	-2.01379	1.2165	-1.65539	0.0978444	0.5571
ENSG00000267631	CGB1	3.64864	-2.0088	1.90283	-1.05569	0.29111	NA
ENSG00000142748	FCN3	2.51779	-2.00851	1.27616	-1.57387	0.115517	NA
ENSG00000102466	FGF14	26.0813	-2.00842	0.967742	-2.07537	0.0379524	0.417516
ENSG00000182346	DAOA	4.34743	-2.0072	1.11734	-1.79641	0.0724292	NA
ENSG00000159339	PADI4	378.579	-2.00239	0.562662	-3.55878	0.000372576	0.05241
ENSG00000161281	COX7A1	72.4352	-1.99676	0.635414	-3.14245	0.00167539	0.109001
ENSG00000139656	SMIM2	1.68771	-1.99665	1.84311	-1.08331	0.278671	NA
ENSG00000050820	BCAR1	116.9	-1.99636	0.625494	-3.19165	0.00141461	0.101801
ENSG00000269113	TRABD2B	0.889875	-1.99469	1.57738	-1.26456	0.20603	NA
ENSG00000205212	CCDC144NL	6.79933	-1.99293	1.0352	-1.92516	0.0542096	NA
ENSG00000169594	BNC1	1.00924	-1.98212	1.42168	-1.39421	0.163254	NA
ENSG00000278463	H2AC4	64.5299	-1.96993	1.42515	-1.38226	0.166893	0.638083
ENSG00000270188	MTRNR2L11	7.37373	-1.96773	1.14	-1.72607	0.0843344	NA
ENSG00000173406	DAB1	2.83812	-1.96386	1.24742	-1.57434	0.11541	NA
ENSG00000090539	CHRD	11.9235	-1.96376	0.659937	-2.97567	0.00292345	NA
ENSG00000160282	FTCD	11.4356	-1.96202	0.993364	-1.97513	0.0482539	NA
ENSG00000183780	SLC35F3	1.53487	-1.96115	1.69563	-1.15659	0.24744	NA
ENSG00000137825	ITPKA	4.49639	-1.95908	0.892684	-2.19459	0.028193	NA
ENSG00000022267	FHL1	51.5188	-1.95816	0.490042	-3.99591	6.44e-05	0.019387
ENSG00000007038	PRSS21	9.89259	-1.95664	0.808885	-2.41894	0.0155659	NA
ENSG00000132518	GUCY2D	3.15799	-1.95577	1.50533	-1.29923	0.193865	NA
ENSG00000273167	AL359736.1	7.82771	-1.95257	1.3452	-1.45151	0.146637	NA
ENSG00000167774	AC010323.1	3.66621	-1.94982	1.83688	-1.06149	0.288469	NA
ENSG00000141979	AC008764.1	4.39041	-1.94885	0.965569	-2.01834	0.0435559	NA
ENSG00000154917	RAB6B	13.8805	-1.94797	0.88166	-2.20943	0.0271446	NA
ENSG00000241241	KRTAP4-16	48.1963	-1.94718	0.593353	-3.28166	0.00103199	0.0921533
ENSG00000137880	GCHFR	111.925	-1.94003	0.847943	-2.28793	0.0221418	0.338967
ENSG00000106178	CCL24	103.915	-1.93917	0.867135	-2.23629	0.0253327	0.35759
ENSG00000163273	NPPC	0.862931	-1.93801	2.02759	-0.955821	0.339163	NA
ENSG00000213145	CRIP1	562.867	-1.93755	0.538146	-3.60041	0.000317718	0.0477883
ENSG00000099954	CECR2	13.1507	-1.93675	0.718208	-2.69664	0.00700437	NA
ENSG00000198108	CHSY3	1.22463	-1.93375	1.59253	-1.21427	0.224646	NA
ENSG00000259171	AL163636.3	5.51967	-1.92494	1.45891	-1.31944	0.187022	NA
ENSG00000182931	WFDC10B	3.99428	-1.92118	1.41476	-1.35796	0.174476	NA
ENSG00000154102	C16orf74	12.5312	-1.9132	1.00623	-1.90136	0.0572554	NA
ENSG00000005243	COPZ2	13.3603	-1.90778	0.759332	-2.51245	0.0119896	NA
ENSG00000225781	OR6V1	1.32863	-1.90746	1.97422	-0.966184	0.333952	NA
ENSG00000196247	ZNF107	104.023	-1.90697	0.465593	-4.0958	4.21e-05	0.0149873
ENSG00000282881	TMEM275	0.764162	-1.90643	2.13002	-0.895027	0.370773	NA
ENSG00000283980	GNG14	3.42239	-1.9059	1.8564	-1.02667	0.304577	NA
ENSG00000114270	COL7A1	38.2497	-1.90491	0.729098	-2.6127	0.00898305	0.234303
ENSG00000091137	SLC26A4	11.9942	-1.90123	0.827295	-2.29813	0.0215544	NA
ENSG00000168454	TXNDC2	5.8175	-1.89952	0.857588	-2.21496	0.0267629	NA
ENSG00000170775	GPR37	0.71968	-1.89916	1.66543	-1.14035	0.254142	NA
ENSG00000187021	PNLIPRP1	28.3977	-1.89876	0.701001	-2.70864	0.00675598	0.209835
ENSG00000178531	CTXN1	240.819	-1.89583	1.10343	-1.71812	0.0857746	0.532008
ENSG00000170549	IRX1	1.17593	-1.89418	1.57506	-1.20261	0.229128	NA
ENSG00000134339	SAA2	454.687	-1.89389	0.835253	-2.26745	0.0233628	0.34602
ENSG00000278558	TMEM191B	8.22928	-1.89188	1.03871	-1.82137	0.0685512	NA
ENSG00000198848	CES1	534.88	-1.89047	0.626597	-3.01705	0.00255251	0.130659
ENSG00000277494	GPIHBP1	2.06123	-1.88764	1.14504	-1.64854	0.0992411	NA
ENSG00000285708	AC097634.4	69.0229	-1.87966	0.717869	-2.61839	0.00883462	0.233127
ENSG00000273269	AC073283.3	6.71528	-1.87418	1.04875	-1.78706	0.0739278	NA
ENSG00000213903	LTB4R	311.114	-1.87371	0.421831	-4.44184	8.92e-06	0.00524958
ENSG00000184368	MAP7D2	23.2435	-1.86816	0.952381	-1.96157	0.0498124	0.451951
ENSG00000134830	C5AR2	307.186	-1.86781	0.501949	-3.72111	0.00019835	0.0382577
ENSG00000278057	TEX28	5.83246	-1.86113	1.15435	-1.61227	0.106902	NA
ENSG00000004777	ARHGAP33	84.7115	-1.85817	0.779954	-2.38241	0.0171998	0.30317
ENSG00000161031	PGLYRP2	1.54357	-1.85759	1.31755	-1.40989	0.158573	NA
ENSG00000186474	KLK12	6.6881	-1.85405	1.3535	-1.36982	0.170742	NA
ENSG00000131668	BARX1	1.49926	-1.85199	1.78856	-1.03547	0.300451	NA
ENSG00000204936	CD177	1400.22	-1.84736	0.611659	-3.02024	0.00252571	0.130002
ENSG00000136695	IL36RN	4.81229	-1.8454	0.987804	-1.86818	0.061737	NA
ENSG00000185736	ADARB2	23.8649	-1.84353	0.791707	-2.32855	0.019883	0.324676
ENSG00000254521	SIGLEC12	24.4493	-1.84352	0.974456	-1.89184	0.0585121	0.471828
ENSG00000164893	SLC7A13	1.67255	-1.84119	1.40961	-1.30617	0.191496	NA
ENSG00000128594	LRRC4	653.436	-1.83728	0.541078	-3.39559	0.00068482	0.0775301
ENSG00000164532	TBX20	1.42157	-1.83454	1.63535	-1.1218	0.261946	NA
ENSG00000177519	RPRM	2.54687	-1.8327	1.30741	-1.40178	0.16098	NA
ENSG00000196420	S100A5	9.06558	-1.83095	1.16608	-1.57017	0.116375	NA
ENSG00000008438	PGLYRP1	87.6988	-1.83016	0.559342	-3.27198	0.00106796	0.092673
ENSG00000181856	SLC2A4	6.89075	-1.82873	0.833529	-2.19396	0.0282385	NA
ENSG00000102109	PCSK1N	13.6753	-1.8287	1.15775	-1.57953	0.114215	NA
ENSG00000151615	POU4F2	0.343866	-1.82636	2.39055	-0.763993	0.444871	NA
ENSG00000165548	TMEM63C	17.4348	-1.82636	0.908534	-2.01023	0.0444071	0.434035
ENSG00000198300	PEG3	2.40137	-1.82401	1.42024	-1.2843	0.199038	NA
ENSG00000117154	IGSF21	2.35726	-1.82124	1.1405	-1.59687	0.110294	NA
ENSG00000168546	GFRA2	22.6028	-1.81677	0.693794	-2.61861	0.00882897	0.233127
ENSG00000115607	IL18RAP	902.634	-1.8164	0.68418	-2.65486	0.00793416	0.221121
ENSG00000018280	SLC11A1	9334.51	-1.81581	0.48224	-3.76537	0.000166305	0.0346349
ENSG00000196735	HLA-DQA1	819.102	-1.81521	0.657668	-2.76008	0.00577881	0.196059
ENSG00000137824	RMDN3	233.844	-1.81173	0.534394	-3.39025	0.00069828	0.0781208
ENSG00000243135	UGT1A3	0.588537	-1.80994	2.52723	-0.716173	0.473884	NA
ENSG00000145194	ECE2	2.16712	-1.80794	1.95135	-0.926506	0.354183	NA
ENSG00000226174	TEX22	7.65636	-1.80621	0.904237	-1.99749	0.0457717	NA
ENSG00000204851	PNMA8B	1.3012	-1.80555	1.31848	-1.36941	0.17087	NA
ENSG00000263639	MSMB	1789.42	-1.80304	1.38365	-1.3031	0.19254	0.66119
ENSG00000162753	SLC9C2	10.3348	-1.79962	1.08934	-1.65204	0.0985273	NA
ENSG00000169885	CALML6	1.22886	-1.79931	1.94845	-0.923459	0.355768	NA
ENSG00000174326	SLC16A11	5.28248	-1.7987	0.94428	-1.90484	0.0568014	NA
ENSG00000109272	PF4V1	7.65626	-1.79713	1.05983	-1.69568	0.0899457	NA
ENSG00000288529	AL035699.1	15.478	-1.79644	1.83543	-0.97876	0.327698	NA
ENSG00000284762	AC022414.1	1.10188	-1.79579	2.24991	-0.798161	0.424777	NA
ENSG00000167588	GPD1	26.1494	-1.79247	0.945044	-1.89671	0.0578669	0.471035
ENSG00000204532	ZSCAN5C	1.37492	-1.79233	1.48429	-1.20753	0.227227	NA
ENSG00000216921	FAM240C	12.1378	-1.78984	1.11306	-1.60804	0.107827	NA
ENSG00000164089	ETNPPL	26.2918	-1.78378	0.920059	-1.93877	0.0525291	0.462409
ENSG00000277322	GOLGA6L6	1.61407	-1.78206	1.74135	-1.02338	0.306129	NA
ENSG00000069812	HES2	44.8736	-1.7789	0.64577	-2.7547	0.00587467	0.196359
ENSG00000163239	TDRD10	1.61952	-1.77829	1.24348	-1.43009	0.152692	NA
ENSG00000177045	SIX5	15.0182	-1.77608	0.958939	-1.85213	0.0640071	NA
ENSG00000079393	DUSP13	30.0365	-1.77573	0.803022	-2.21131	0.0270147	0.368647
ENSG00000106624	AEBP1	7.85915	-1.77498	0.955155	-1.85831	0.0631243	NA
ENSG00000153060	TEKT5	1.01708	-1.77402	1.93487	-0.916867	0.359212	NA
ENSG00000170516	COX7B2	3.92255	-1.77396	1.51634	-1.1699	0.242043	NA
ENSG00000178538	CA8	5.50935	-1.77104	1.09874	-1.61188	0.106987	NA
ENSG00000145358	DDIT4L	6.52176	-1.77039	0.917934	-1.92866	0.0537725	NA
ENSG00000178726	THBD	422.69	-1.76734	0.450103	-3.92652	8.62e-05	0.0238097
ENSG00000213171	LINGO4	1.01919	-1.76149	1.68455	-1.04568	0.295711	NA
ENSG00000198842	DUSP27	0.635635	-1.76031	2.14481	-0.82073	0.4118	NA
ENSG00000131477	RAMP2	4.64955	-1.75561	1.44707	-1.21322	0.225046	NA
ENSG00000257008	GPR142	2.83275	-1.7511	1.34936	-1.29773	0.194382	NA
ENSG00000118276	B4GALT6	14.2242	-1.7481	0.870249	-2.00873	0.0445655	NA
ENSG00000080293	SCTR	29.463	-1.74693	0.874673	-1.99724	0.0457993	0.437478
ENSG00000073754	CD5L	5.76422	-1.73666	1.0656	-1.62974	0.103156	NA
ENSG00000183010	PYCR1	21.9971	-1.73461	0.873447	-1.98593	0.0470409	0.442069
ENSG00000278685	IQCA1L	1.68455	-1.73367	1.55651	-1.11382	0.265358	NA
ENSG00000182557	SPNS3	13.1829	-1.73302	0.702956	-2.46533	0.0136887	NA
ENSG00000286175	AC023490.7	4.28583	-1.73211	1.44098	-1.20204	0.229349	NA
ENSG00000139915	MDGA2	5.72464	-1.73128	0.925036	-1.87158	0.0612648	NA
ENSG00000175274	TP53I11	441.379	-1.73122	0.350412	-4.94054	7.79e-07	0.000703066
ENSG00000144485	HES6	30.9932	-1.73011	0.806664	-2.14478	0.0319706	0.389547
ENSG00000242110	AMACR	18.3056	-1.72685	0.639855	-2.69881	0.0069588	0.210741
ENSG00000179750	APOBEC3B	84.2888	-1.7215	0.59111	-2.91232	0.0035875	0.153199
ENSG00000167434	CA4	176.637	-1.72086	0.543164	-3.16821	0.0015338	0.103815
ENSG00000275126	H4C13	56.9178	-1.72055	1.46494	-1.17449	0.2402	0.705336
ENSG00000105509	HAS1	39.1048	-1.71831	0.631857	-2.71945	0.00653904	0.20693
ENSG00000198816	ZNF358	32.0374	-1.71818	0.650013	-2.6433	0.00821015	0.225054
ENSG00000163646	CLRN1	20.1424	-1.71805	0.70569	-2.43457	0.0149095	0.286284
ENSG00000176635	HORMAD2	1.39538	-1.71772	1.91649	-0.896285	0.370101	NA
ENSG00000186350	RXRA	1155.62	-1.71739	0.483228	-3.554	0.000379418	0.05241
ENSG00000120500	ARR3	6.46573	-1.71063	0.985444	-1.7359	0.0825812	NA
ENSG00000148408	CACNA1B	0.850717	-1.70593	1.29519	-1.31713	0.187795	NA
ENSG00000233493	TMEM238	46.6609	-1.70136	1.07933	-1.5763	0.114956	0.578497
ENSG00000155833	CYLC2	2.56993	-1.70093	0.912714	-1.8636	0.0623786	NA
ENSG00000184276	DEFB108B	2.06496	-1.69641	1.89934	-0.89316	0.371771	NA
ENSG00000136425	CIB2	9.40496	-1.69637	1.21309	-1.39839	0.161997	NA
ENSG00000146374	RSPO3	1.55296	-1.69506	1.50967	-1.1228	0.261523	NA
ENSG00000164176	EDIL3	1.58724	-1.69426	1.56205	-1.08464	0.278081	NA
ENSG00000129993	CBFA2T3	170.299	-1.69241	0.530252	-3.19171	0.00141435	0.101801
ENSG00000135083	CCNJL	77.2919	-1.68943	0.461364	-3.66181	0.000250439	0.04124
ENSG00000162040	HS3ST6	29.1634	-1.68838	0.874926	-1.92974	0.0536389	0.463389
ENSG00000258472	AC005726.1	71.7307	-1.68743	0.611291	-2.76043	0.00577249	0.196059
ENSG00000174990	CA5A	9.8166	-1.68707	0.818422	-2.06137	0.0392675	NA
ENSG00000136014	USP44	5.21186	-1.68622	1.06234	-1.58727	0.112452	NA
ENSG00000217236	SP9	0.913001	-1.68516	1.8694	-0.901441	0.367354	NA
ENSG00000271271	UGT2A2	3.95418	-1.68465	1.14843	-1.46692	0.142398	NA
ENSG00000266964	FXYD1	40.9726	-1.68374	0.988278	-1.70371	0.0884359	0.539746
ENSG00000178187	ZNF454	6.16555	-1.68315	1.32611	-1.26925	0.204353	NA
ENSG00000136383	ALPK3	30.1672	-1.68072	0.562058	-2.9903	0.00278701	0.136514
ENSG00000275493	AL627230.1	606.098	-1.68063	0.83752	-2.00667	0.0447845	0.434586
ENSG00000105479	CCDC114	211.478	-1.67484	0.951055	-1.76104	0.0782319	0.517355
ENSG00000256349	AP002748.5	2.60532	-1.67118	1.94225	-0.860436	0.389549	NA
ENSG00000259823	LYPD8	5.37635	-1.6632	1.12483	-1.47862	0.139242	NA
ENSG00000108947	EFNB3	3.51304	-1.66258	1.07866	-1.54134	0.123234	NA
ENSG00000178209	PLEC	2253.19	-1.66218	0.467231	-3.55751	0.000374385	0.05241
ENSG00000177169	ULK1	376.167	-1.66088	0.501886	-3.30928	0.000935364	0.0885456
ENSG00000162444	RBP7	31.9569	-1.65939	0.629976	-2.63405	0.00843729	0.227975
ENSG00000100034	PPM1F	504.1	-1.65546	0.447575	-3.69874	0.000216669	0.0391074
ENSG00000016602	CLCA4	56.9478	-1.65145	1.3488	-1.22439	0.220807	0.68525
ENSG00000276409	CCL14	2.50278	-1.65012	1.59759	-1.03288	0.301661	NA
ENSG00000223953	C1QTNF5	5.14891	-1.64998	1.08014	-1.52757	0.12662	NA
ENSG00000126562	WNK4	13.8058	-1.64895	0.751406	-2.19449	0.0282002	NA
ENSG00000115252	PDE1A	1.67938	-1.64787	1.38328	-1.19128	0.233542	NA
ENSG00000188770	OPTC	0.664977	-1.64744	2.16758	-0.760038	0.447232	NA
ENSG00000122386	ZNF205	20.7319	-1.64554	0.545923	-3.01424	0.00257625	0.130659
ENSG00000175701	MTLN	70.1852	-1.64526	0.631248	-2.60635	0.00915117	0.235712
ENSG00000133315	MACROD1	71.5843	-1.64313	1.34379	-1.22276	0.221421	0.685808
ENSG00000008516	MMP25	1421.3	-1.64164	0.556808	-2.94831	0.0031952	0.145146
ENSG00000168913	ENHO	16.9873	-1.64067	1.07339	-1.5285	0.126389	0.596141
ENSG00000103316	CRYM	33.7498	-1.64056	0.642916	-2.55174	0.0107185	0.252343
ENSG00000102265	TIMP1	8145.03	-1.63341	0.410553	-3.97856	6.93e-05	0.0204038
ENSG00000248751	AC004997.1	7.55444	-1.63237	1.29313	-1.26234	0.206825	NA
ENSG00000174307	PHLDA3	75.783	-1.63231	0.498402	-3.27508	0.00105633	0.0922548
ENSG00000266953	AC092073.1	4.86341	-1.63094	1.56885	-1.03958	0.298536	NA
ENSG00000173641	HSPB7	1.79747	-1.6298	1.13883	-1.43111	0.152398	NA
ENSG00000074370	ATP2A3	721.515	-1.62965	0.405956	-4.01434	5.96e-05	0.0188403
ENSG00000144278	GALNT13	47.1338	-1.62955	0.608699	-2.6771	0.00742616	0.21774
ENSG00000163993	S100P	2924.32	-1.62866	0.657378	-2.47751	0.0132303	0.274957
ENSG00000166025	AMOTL1	10.764	-1.62675	0.762571	-2.13324	0.0329052	NA
ENSG00000181778	TMEM252	8.30657	-1.62632	0.781352	-2.08142	0.0373957	NA
ENSG00000181085	MAPK15	566.984	-1.6251	1.2542	-1.29573	0.195069	0.663812
ENSG00000169220	RGS14	303.853	-1.62324	0.507688	-3.19732	0.00138709	0.100952
ENSG00000081800	SLC13A1	4.57153	-1.62089	1.02344	-1.58376	0.113248	NA
ENSG00000173404	INSM1	0.778368	-1.61962	1.52055	-1.06516	0.286806	NA
ENSG00000108231	LGI1	23.1069	-1.61374	0.682651	-2.36393	0.0180824	0.312272
ENSG00000019505	SYT13	3.59371	-1.6134	1.05084	-1.53534	0.1247	NA
ENSG00000126467	TSKS	1.21707	-1.61242	1.61502	-0.998391	0.31809	NA
ENSG00000198033	TUBA3C	1.54416	-1.61092	1.71561	-0.938974	0.347744	NA
ENSG00000205639	MFSD2B	5.18985	-1.60764	0.953895	-1.68535	0.091922	NA
ENSG00000125910	S1PR4	226.482	-1.60744	0.541056	-2.97094	0.00296894	0.141516
ENSG00000073464	CLCN4	8.86211	-1.6071	0.536665	-2.9946	0.00274807	NA
ENSG00000262152	LINC00514	32.5756	-1.60162	0.571553	-2.80222	0.0050752	0.180323
ENSG00000162631	NTNG1	3.63261	-1.60058	0.76845	-2.08287	0.0372629	NA
ENSG00000158856	DMTN	50.0933	-1.59972	0.826346	-1.9359	0.0528802	0.462409
ENSG00000221858	OR2A12	7.53582	-1.59697	0.671581	-2.37793	0.0174103	NA
ENSG00000007541	PIGQ	224.347	-1.59655	0.698757	-2.28485	0.0223219	0.339208
ENSG00000163106	HPGDS	12.3825	-1.59565	1.14478	-1.39385	0.163362	NA
ENSG00000148600	CDHR1	5.09217	-1.5949	1.31098	-1.21657	0.223767	NA
ENSG00000152592	DMP1	3.23489	-1.59252	1.29317	-1.23148	0.218144	NA
ENSG00000105647	PIK3R2	86.6692	-1.59242	0.407786	-3.90503	9.42e-05	0.0255072
ENSG00000100362	PVALB	2.96485	-1.592	1.86804	-0.852231	0.394086	NA
ENSG00000275674	AC091167.6	23.7162	-1.59185	0.958673	-1.66047	0.0968203	0.556004
ENSG00000134463	ECHDC3	33.2406	-1.58958	0.546289	-2.90978	0.0036168	0.153964
ENSG00000284820	AC068946.2	6.48918	-1.58897	1.043	-1.52346	0.127644	NA
ENSG00000160321	ZNF208	63.4642	-1.58879	0.508415	-3.12498	0.00177816	0.113009
ENSG00000177663	IL17RA	750.975	-1.58801	0.476984	-3.32926	0.000870762	0.0841964
ENSG00000248746	ACTN3	1.44561	-1.58558	2.02506	-0.782981	0.433638	NA
ENSG00000102010	BMX	11.9397	-1.58526	0.8622	-1.83862	0.0659706	NA
ENSG00000215277	RNF212B	9.65927	-1.58106	1.16956	-1.35184	0.176427	NA
ENSG00000162641	AKNAD1	12.8611	-1.58103	0.79969	-1.97705	0.048036	NA
ENSG00000115461	IGFBP5	80.6977	-1.57991	0.938665	-1.68314	0.0923479	0.548295
ENSG00000185467	KPNA7	27.2311	-1.57816	0.826541	-1.90935	0.0562169	0.466949
ENSG00000170955	CAVIN3	47.6348	-1.57713	0.577779	-2.72964	0.00634044	0.20339
ENSG00000118526	TCF21	3.47174	-1.57659	0.973898	-1.61884	0.105481	NA
ENSG00000156113	KCNMA1	123.152	-1.5764	0.671096	-2.349	0.018824	0.318924
ENSG00000158106	RHPN1	75.3804	-1.57401	0.944336	-1.66679	0.0955561	0.552826
ENSG00000274933	TBC1D3I	13.144	-1.57323	0.860294	-1.82871	0.0674426	NA
ENSG00000285528	AC097104.1	3.71478	-1.573	1.15964	-1.35646	0.174952	NA
ENSG00000189431	RASSF10	7.61436	-1.57274	1.12282	-1.4007	0.161303	NA
ENSG00000140932	CMTM2	274.388	-1.57219	0.534841	-2.93955	0.00328691	0.146121
ENSG00000132855	ANGPTL3	25.6966	-1.57107	1.10544	-1.42121	0.155257	0.624277
ENSG00000175514	GPR152	0.921836	-1.56946	1.8449	-0.850703	0.394935	NA
ENSG00000196361	ELAVL3	1.77325	-1.56847	1.15954	-1.35266	0.176165	NA
ENSG00000149972	CNTN5	1.27347	-1.56806	1.60705	-0.975742	0.329192	NA
ENSG00000267360	AC012309.1	17.3418	-1.56741	0.922734	-1.69866	0.0893835	0.541865
ENSG00000204930	FAM221B	31.2638	-1.56668	0.843233	-1.85795	0.0631766	0.483176
ENSG00000171243	SOSTDC1	1.25159	-1.56508	1.98181	-0.789721	0.42969	NA
ENSG00000158022	TRIM63	3.01721	-1.56498	1.21274	-1.29045	0.196894	NA
ENSG00000128573	FOXP2	109.466	-1.5642	0.608733	-2.5696	0.0101816	0.246121
ENSG00000138308	PLA2G12B	1.90341	-1.56396	1.54367	-1.01315	0.310991	NA
ENSG00000205517	RGL3	22.7296	-1.56388	0.542502	-2.88272	0.00394264	0.160275
ENSG00000122824	NUDT10	0.790654	-1.56318	1.82325	-0.857363	0.391244	NA
ENSG00000118520	ARG1	98.2797	-1.56226	0.67357	-2.31937	0.0203747	0.327958
ENSG00000175505	CLCF1	120.085	-1.5609	0.423178	-3.68853	0.000225557	0.0393258
ENSG00000198832	SELENOM	45.568	-1.56038	0.530915	-2.93905	0.00329223	0.146121
ENSG00000169750	RAC3	15.0978	-1.55776	0.880577	-1.76903	0.0768894	NA
ENSG00000153820	SPHKAP	1.88068	-1.55504	1.76474	-0.88117	0.378226	NA
ENSG00000276040	SPATA31A7	55.7129	-1.55377	0.61349	-2.53267	0.0113197	0.257016
ENSG00000257767	AC002996.1	131.042	-1.55277	0.931837	-1.66635	0.0956429	0.552826
ENSG00000116141	MARK1	23.638	-1.55073	1.05384	-1.47151	0.141153	0.610087
ENSG00000182492	BGN	1.46818	-1.55033	1.60411	-0.966473	0.333807	NA
ENSG00000156298	TSPAN7	4.27371	-1.5501	1.13957	-1.36025	0.173751	NA
ENSG00000204839	MROH6	125.803	-1.54842	0.611251	-2.5332	0.0113028	0.257016
ENSG00000163530	DPPA2	2.46211	-1.54729	1.90317	-0.813008	0.416214	NA
ENSG00000269242	AC010422.3	28.578	-1.54658	1.07626	-1.43699	0.15072	0.619159
ENSG00000006327	TNFRSF12A	140.839	-1.54588	0.399219	-3.87227	0.000107827	0.0260653
ENSG00000284772	AC011330.3	1.40749	-1.54393	1.44939	-1.06523	0.286773	NA
ENSG00000128268	MGAT3	32.7891	-1.54123	0.838465	-1.83815	0.0660403	0.490125
ENSG00000198910	L1CAM	13.7226	-1.5404	0.540979	-2.84744	0.00440727	NA
ENSG00000198704	GPX6	0.67663	-1.53994	2.1248	-0.724746	0.468608	NA
ENSG00000146700	SSC4D	3.35653	-1.53716	1.01577	-1.51329	0.130207	NA
ENSG00000119938	PPP1R3C	2.02756	-1.53696	1.47205	-1.0441	0.29644	NA
ENSG00000204128	C2orf72	1.38771	-1.53665	1.42933	-1.07508	0.282337	NA
ENSG00000196834	POTEI	5.45198	-1.53617	0.795206	-1.93179	0.0533855	NA
ENSG00000257017	HP	86.5379	-1.53604	0.527353	-2.91274	0.00358275	0.153199
ENSG00000183840	GPR39	7.98524	-1.53577	1.0193	-1.50668	0.131892	NA
ENSG00000270149	AL591806.4	127.728	-1.53532	0.468232	-3.27898	0.00104184	0.0921533
ENSG00000171798	KNDC1	92.078	-1.53353	1.00707	-1.52277	0.127817	0.597368
ENSG00000153902	LGI4	9.1111	-1.53304	1.12516	-1.36251	0.173037	NA
ENSG00000163794	UCN	11.0093	-1.53215	1.01632	-1.50755	0.131669	NA
ENSG00000183921	SDR42E2	9.27157	-1.52907	0.973573	-1.57058	0.116281	NA
ENSG00000269755	AC008758.6	93.9004	-1.52769	0.46607	-3.27781	0.00104614	0.0921533
ENSG00000100505	TRIM9	13.5876	-1.52697	0.790773	-1.93098	0.0534852	NA
ENSG00000146013	GFRA3	0.462335	-1.52662	2.28028	-0.669488	0.503184	NA
ENSG00000129911	KLF16	139.323	-1.52606	0.489975	-3.11457	0.00184212	0.114472
ENSG00000158488	CD1E	2.90077	-1.5232	1.67655	-0.90853	0.363599	NA
ENSG00000099308	MAST3	825.884	-1.52013	0.479191	-3.17229	0.00151244	0.103815
ENSG00000184911	DMRTC1B	5.5218	-1.51986	0.790307	-1.92313	0.0544636	NA
ENSG00000106536	POU6F2	24.4117	-1.51972	0.872058	-1.74268	0.0813895	0.524652
ENSG00000183850	ZNF730	12.7584	-1.51799	0.71529	-2.1222	0.0338213	NA
ENSG00000188095	MESP2	3.35753	-1.51756	1.51112	-1.00427	0.31525	NA
ENSG00000143546	S100A8	36231.6	-1.51696	0.818314	-1.85376	0.0637734	0.485211
ENSG00000137573	SULF1	25.8605	-1.51685	0.815331	-1.86041	0.0628278	0.481766
ENSG00000115648	MLPH	419.046	-1.5159	0.709007	-2.13806	0.0325122	0.393666
ENSG00000183479	TREX2	3.26498	-1.51548	1.14618	-1.32221	0.1861	NA
ENSG00000129951	PLPPR3	33.002	-1.51143	0.809757	-1.86653	0.0619679	0.479039
ENSG00000268193	AC002985.1	33.8588	-1.51034	0.812373	-1.85917	0.0630035	0.482351
ENSG00000189171	S100A13	68.3918	-1.50949	0.662009	-2.28017	0.0225976	0.34141
ENSG00000277556	OR13C5	0.850004	-1.50934	2.05423	-0.734748	0.462493	NA
ENSG00000187559	FOXD4L3	0.868388	-1.50617	1.77827	-0.846987	0.397002	NA
ENSG00000143105	KCNA10	2.02992	-1.50501	1.28551	-1.17075	0.241701	NA
ENSG00000187838	PLSCR3	78.9072	-1.5036	0.59772	-2.51556	0.0118842	0.262014
ENSG00000064300	NGFR	8.12296	-1.5036	0.951963	-1.57947	0.114228	NA
ENSG00000179915	NRXN1	32.3339	-1.503	0.567232	-2.64971	0.00805615	0.223934
ENSG00000115414	FN1	772.419	-1.50125	0.678816	-2.21157	0.0269964	0.368647
ENSG00000147813	NAPRT	347.433	-1.50041	0.467908	-3.20663	0.00134299	0.0996281
ENSG00000257987	TEX49	6.47778	-1.49983	0.894589	-1.67655	0.0936298	NA
ENSG00000166816	LDHD	17.182	-1.49817	0.795868	-1.88243	0.0597774	0.474151
ENSG00000176845	METRNL	2205.95	-1.49745	0.469835	-3.18718	0.00143667	0.101823
ENSG00000175766	EIF4E1B	3.24663	-1.49737	1.06269	-1.40903	0.158827	NA
ENSG00000185028	LRRC14B	0.969302	-1.49468	2.09584	-0.713165	0.475744	NA
ENSG00000105997	HOXA3	6.64167	-1.49397	0.907134	-1.64691	0.0995759	NA
ENSG00000261832	AC138894.1	15.2015	-1.49394	0.908958	-1.64358	0.100263	NA
ENSG00000109181	UGT2B10	5.13244	-1.49383	0.815798	-1.83113	0.0670814	NA
ENSG00000116031	CD207	1.39068	-1.49118	1.55484	-0.959056	0.337531	NA
ENSG00000117122	MFAP2	9.29002	-1.48594	0.889022	-1.67143	0.0946362	NA
ENSG00000172878	METAP1D	8.60545	-1.48426	0.996618	-1.48929	0.13641	NA
ENSG00000198324	PHETA1	26.8009	-1.48306	0.612907	-2.41971	0.0155328	0.291414
ENSG00000021852	C8B	19.3662	-1.48174	1.06755	-1.38799	0.165141	0.635608
ENSG00000189433	GJB4	11.6872	-1.47988	1.00068	-1.47887	0.139175	NA
ENSG00000185156	MFSD6L	17.1574	-1.47877	0.648827	-2.27915	0.0226583	0.341784
ENSG00000100300	TSPO	1031.26	-1.47732	0.457405	-3.22977	0.00123889	0.096384
ENSG00000204475	NCR3	21.8737	-1.47689	0.608649	-2.42651	0.0152447	0.289436
ENSG00000215113	CXorf49B	1.02389	-1.47667	1.45281	-1.01643	0.309427	NA
ENSG00000215115	CXorf49	1.02389	-1.47667	1.45281	-1.01643	0.309427	NA
ENSG00000185519	FAM131C	1.49299	-1.47651	1.76355	-0.837238	0.402459	NA
ENSG00000275385	CCL18	1240.53	-1.47599	0.648563	-2.27579	0.0228587	0.342679
ENSG00000146857	STRA8	6.84155	-1.47336	1.11968	-1.31588	0.188214	NA
ENSG00000157152	SYN2	11.7843	-1.47315	0.599285	-2.45817	0.0139647	NA
ENSG00000198125	MB	22.5151	-1.47179	1.13887	-1.29232	0.196246	0.664422
ENSG00000260220	CCDC187	123.116	-1.46841	1.21277	-1.21079	0.225978	0.693193
ENSG00000187244	BCAM	63.0622	-1.46689	0.596425	-2.45948	0.0139138	0.279453
ENSG00000263429	TMEM238L	4.70976	-1.46616	1.06732	-1.37368	0.169541	NA
ENSG00000104883	PEX11G	65.7847	-1.46442	0.451133	-3.2461	0.00116997	0.096384
ENSG00000182890	GLUD2	0.603467	-1.46133	1.70855	-0.855305	0.392383	NA
ENSG00000126878	AIF1L	5.07844	-1.45831	1.31285	-1.11079	0.266657	NA
ENSG00000146122	DAAM2	49.9116	-1.4564	0.841107	-1.73153	0.0833571	0.527375
ENSG00000225950	NTF4	7.80305	-1.45617	1.10338	-1.31973	0.186924	NA
ENSG00000159387	IRX6	0.884204	-1.45514	1.42291	-1.02264	0.306476	NA
ENSG00000167311	ART5	6.52872	-1.45513	1.30711	-1.11324	0.265605	NA
ENSG00000196353	CPNE4	8.92206	-1.45308	0.973429	-1.49274	0.135505	NA
ENSG00000160953	PWWP3A	236.587	-1.45124	0.512905	-2.82945	0.0046628	0.174348
ENSG00000177354	C10orf71	0.243169	-1.4506	2.58503	-0.561156	0.574692	NA
ENSG00000107872	FBXL15	61.6158	-1.45011	0.54873	-2.64266	0.00822577	0.225054
ENSG00000015413	DPEP1	3.84338	-1.44909	1.68422	-0.860392	0.389573	NA
ENSG00000171159	C9orf16	179.956	-1.44896	0.598611	-2.42054	0.0154974	0.291414
ENSG00000106018	VIPR2	3.16616	-1.44818	0.861759	-1.68049	0.0928612	NA
ENSG00000084636	COL16A1	22.6619	-1.44653	1.06183	-1.3623	0.173103	0.64518
ENSG00000130382	MLLT1	218.117	-1.44651	0.468969	-3.08445	0.00203932	0.1194
ENSG00000140368	PSTPIP1	848.863	-1.44409	0.396738	-3.6399	0.000272746	0.0427567
ENSG00000244752	CRYBB2	33.8854	-1.44346	0.622155	-2.3201	0.0203356	0.327958
ENSG00000178462	TUBAL3	1.10239	-1.44267	1.99193	-0.724255	0.468909	NA
ENSG00000106025	TSPAN12	15.2317	-1.44201	0.930842	-1.54915	0.121346	NA
ENSG00000176894	PXMP2	18.4689	-1.44198	0.714202	-2.01901	0.0434865	0.431124
ENSG00000173442	EHBP1L1	5189.04	-1.44121	0.508972	-2.83162	0.00463135	0.174152
ENSG00000125505	MBOAT7	3489.93	-1.44047	0.46985	-3.0658	0.00217088	0.1221
ENSG00000142405	NLRP12	180.959	-1.44041	0.418111	-3.44505	0.000570959	0.0696313
ENSG00000180053	NKX2-6	4.47093	-1.4395	1.24147	-1.15951	0.246247	NA
ENSG00000158477	CD1A	1.2473	-1.4372	1.8023	-0.79743	0.425201	NA
ENSG00000130477	UNC13A	2.72756	-1.43681	0.79841	-1.79958	0.0719264	NA
ENSG00000167964	RAB26	41.4677	-1.43513	0.636994	-2.25297	0.0242611	0.349758
ENSG00000116260	QSOX1	724.835	-1.43417	0.314886	-4.55458	5.25e-06	0.00339209
ENSG00000103260	METRN	83.0692	-1.43268	0.745734	-1.92116	0.054711	0.464479
ENSG00000152475	ZNF837	8.08411	-1.43247	0.918678	-1.55927	0.118933	NA
ENSG00000173991	TCAP	16.8977	-1.43213	0.889265	-1.61047	0.107296	0.565131
ENSG00000170909	OSCAR	410.286	-1.43083	0.35409	-4.04088	5.33e-05	0.0180856
ENSG00000184524	CEND1	3.63425	-1.42939	0.981849	-1.45582	0.145444	NA
ENSG00000241794	SPRR2A	139.064	-1.42802	1.39984	-1.02013	0.307667	0.746847
ENSG00000138829	FBN2	6.34437	-1.42792	0.640464	-2.22951	0.0257798	NA
ENSG00000112041	TULP1	17.3374	-1.42605	0.871069	-1.63712	0.101605	0.559158
ENSG00000163705	FANCD2OS	114.342	-1.42581	0.683441	-2.08622	0.0369585	0.413477
ENSG00000286014	AC211486.10	2.02112	-1.4254	2.00858	-0.709657	0.477917	NA
ENSG00000286038	AC211486.11	2.02112	-1.4254	2.00858	-0.709657	0.477917	NA
ENSG00000286137	AC211486.12	2.02112	-1.4254	2.00858	-0.709657	0.477917	NA
ENSG00000168140	VASN	38.9302	-1.42526	0.573941	-2.48328	0.0130178	0.27436
ENSG00000274736	CCL23	32.7879	-1.42408	0.771723	-1.84532	0.0649912	0.487914
ENSG00000196150	ZNF250	219.802	-1.42386	0.471374	-3.02065	0.00252235	0.130002
ENSG00000142765	SYTL1	225.576	-1.42291	0.569259	-2.49959	0.0124338	0.267965
ENSG00000147027	TMEM47	1.61544	-1.42186	1.39293	-1.02077	0.307363	NA
ENSG00000184517	ZFP1	20.768	-1.42179	0.550053	-2.58482	0.00974287	0.241555
ENSG00000007306	CEACAM7	6.64719	-1.42141	0.893033	-1.59167	0.111459	NA
ENSG00000136327	NKX2-8	0.570297	-1.42037	1.93206	-0.735156	0.462244	NA
ENSG00000128218	VPREB3	3.49923	-1.41954	1.92002	-0.739337	0.459703	NA
ENSG00000016391	CHDH	13.6598	-1.4188	0.535514	-2.64942	0.00806289	NA
ENSG00000189366	ALG1L	37.8991	-1.41867	0.722532	-1.96348	0.049591	0.451729
ENSG00000091129	NRCAM	1.75654	-1.41853	1.00029	-1.41812	0.156156	NA
ENSG00000105701	FKBP8	901.533	-1.4181	0.436834	-3.24631	0.00116913	0.096384
ENSG00000205307	SAP25	202.491	-1.4162	0.532346	-2.6603	0.00780704	0.221121
ENSG00000163220	S100A9	41660.2	-1.41568	0.74503	-1.90017	0.0574109	0.46929
ENSG00000139540	SLC39A5	11.8278	-1.41361	0.896713	-1.57643	0.114926	NA
ENSG00000182809	CRIP2	144.849	-1.41275	0.773069	-1.82745	0.0676319	0.492487
ENSG00000013810	TACC3	358.099	-1.41182	0.488225	-2.89174	0.00383116	0.157655
ENSG00000196747	H2AC13	64.0418	-1.41115	0.820794	-1.71925	0.0855694	0.531701
ENSG00000125895	TMEM74B	9.44081	-1.41111	1.10991	-1.27137	0.203598	NA
ENSG00000218891	ZNF579	65.5194	-1.41103	0.625945	-2.25424	0.0241809	0.349346
ENSG00000196724	ZNF418	54.6422	-1.40942	0.521353	-2.7034	0.00686343	0.210545
ENSG00000158458	NRG2	1.45531	-1.40811	1.40124	-1.0049	0.314943	NA
ENSG00000255730	AC011462.1	97.4518	-1.40764	0.564769	-2.49241	0.0126881	0.271466
ENSG00000205097	FRG2	1.3732	-1.40742	1.32896	-1.05904	0.28958	NA
ENSG00000108342	CSF3	162.618	-1.40699	0.91004	-1.54608	0.122086	0.591512
ENSG00000137819	PAQR5	45.169	-1.40643	0.475767	-2.95612	0.00311531	0.143442
ENSG00000167105	TMEM92	60.1708	-1.40636	0.528824	-2.65941	0.00782786	0.221121
ENSG00000085185	BCORL1	52.0833	-1.40615	0.362674	-3.87716	0.000105681	0.0260653
ENSG00000083844	ZNF264	131.015	-1.40589	0.410884	-3.42163	0.000622472	0.0739159
ENSG00000090661	CERS4	223.945	-1.40379	0.55086	-2.54835	0.0108233	0.253129
ENSG00000274276	CBSL	28.1332	-1.40319	0.701712	-1.99967	0.0455355	0.437232
ENSG00000116990	MYCL	24.2181	-1.40298	0.643463	-2.18036	0.0292311	0.3765
ENSG00000183688	RFLNB	115.641	-1.40011	0.38486	-3.63798	0.00027479	0.0427567
ENSG00000160883	HK3	878.386	-1.3983	0.438298	-3.19029	0.00142131	0.101801
ENSG00000269502	DMRTC1	5.22619	-1.39678	0.812428	-1.71927	0.0855656	NA
ENSG00000162069	BICDL2	89.0978	-1.39649	0.78319	-1.78308	0.0745733	0.511063
ENSG00000198435	NRARP	39.4199	-1.39634	0.714643	-1.9539	0.0507127	0.456448
ENSG00000115756	HPCAL1	942.328	-1.39536	0.387448	-3.6014	0.000316503	0.0477883
ENSG00000019169	MARCO	1583.5	-1.39479	0.549169	-2.53982	0.0110911	0.256649
ENSG00000120889	TNFRSF10B	1380.48	-1.39455	0.487044	-2.86329	0.00419262	0.165468
ENSG00000128311	TST	41.7526	-1.3945	0.703096	-1.98337	0.0473267	0.442751
ENSG00000154783	FGD5	44.4084	-1.39417	0.417702	-3.33771	0.000844705	0.0841964
ENSG00000143420	ENSA	674.691	-1.39352	0.443007	-3.1456	0.00165744	0.109001
ENSG00000106348	IMPDH1	864.765	-1.39153	0.432445	-3.21782	0.00129167	0.0982323
ENSG00000130433	CACNG6	44.7069	-1.39142	1.06174	-1.31051	0.190022	0.66015
ENSG00000102879	CORO1A	1523.8	-1.39128	0.417609	-3.33154	0.000863668	0.0841964
ENSG00000175390	EIF3F	458.47	-1.38919	0.455496	-3.04983	0.0022897	0.125305
ENSG00000169131	ZNF354A	51.7047	-1.38901	0.540748	-2.56869	0.0102083	0.246329
ENSG00000188883	KLRG2	1.63052	-1.38788	1.54093	-0.900678	0.367759	NA
ENSG00000278588	H2BC10	59.8204	-1.38429	0.8171	-1.69415	0.0902374	0.544143
ENSG00000166825	ANPEP	3146.14	-1.38362	0.39587	-3.49513	0.000473829	0.0610878
ENSG00000131187	F12	12.2806	-1.38327	0.508575	-2.7199	0.00653017	NA
ENSG00000161249	DMKN	190.739	-1.3823	0.740289	-1.86724	0.0618685	0.479039
ENSG00000149591	TAGLN	154.928	-1.38178	0.534884	-2.58333	0.00978528	0.241634
ENSG00000286265	AC007244.1	7.0898	-1.38032	1.53277	-0.90054	0.367833	NA
ENSG00000166510	CCDC68	8.5613	-1.37939	0.882943	-1.56226	0.118226	NA
ENSG00000184428	TOP1MT	38.1539	-1.37829	0.517422	-2.66376	0.00772734	0.221121
ENSG00000204422	AL662899.3	2.28477	-1.37729	1.74516	-0.789207	0.429991	NA
ENSG00000212864	RNF208	7.33915	-1.37619	1.20056	-1.14629	0.251674	NA
ENSG00000175463	TBC1D10C	90.9586	-1.37532	0.38359	-3.58539	0.000336577	0.0495244
ENSG00000267303	AC011511.4	10.4831	-1.37527	1.46101	-0.941316	0.346543	NA
ENSG00000213937	CLDN9	21.5789	-1.37511	0.53976	-2.54764	0.0108455	0.253129
ENSG00000167748	KLK1	3.04178	-1.37438	1.22005	-1.12649	0.259957	NA
ENSG00000131016	AKAP12	16.6173	-1.37335	0.763992	-1.7976	0.0722406	NA
ENSG00000102362	SYTL4	35.6818	-1.37325	0.494767	-2.77555	0.00551077	0.191772
ENSG00000147573	TRIM55	8.66943	-1.37307	0.995643	-1.37908	0.16787	NA
ENSG00000198055	GRK6	1111.25	-1.37225	0.354235	-3.87384	0.000107133	0.0260653
ENSG00000253368	TRNP1	29.8985	-1.37195	0.835922	-1.64124	0.100747	0.558481
ENSG00000100379	KCTD17	77.5577	-1.37051	0.540672	-2.53483	0.0112503	0.257016
ENSG00000006638	TBXA2R	8.09303	-1.36977	0.730188	-1.87591	0.0606679	NA
ENSG00000204644	ZFP57	3.98325	-1.3697	1.30379	-1.05055	0.293465	NA
ENSG00000173369	C1QB	1688.66	-1.36821	0.554783	-2.4662	0.0136554	0.277558
ENSG00000280778	AC243547.3	7.87984	-1.36762	0.842232	-1.62381	0.104416	NA
ENSG00000184271	POU6F1	44.4491	-1.36712	0.371086	-3.68411	0.0002295	0.0393258
ENSG00000147799	ARHGAP39	61.5846	-1.36668	0.904308	-1.5113	0.130713	0.598192
ENSG00000160789	LMNA	2170.2	-1.36629	0.58428	-2.33841	0.0193659	0.322815
ENSG00000267645	AC105052.3	37.9615	-1.36231	1.45125	-0.938711	0.347879	0.771086
ENSG00000244219	TMEM225B	33.314	-1.36116	0.587746	-2.3159	0.0205637	0.329239
ENSG00000134569	LRP4	4.82109	-1.35938	1.33615	-1.01739	0.308968	NA
ENSG00000142959	BEST4	48.0477	-1.35928	0.690937	-1.9673	0.0491486	0.450448
ENSG00000267318	AC005702.1	16.263	-1.35839	0.903754	-1.50305	0.132826	NA
ENSG00000165644	COMTD1	49.11	-1.35836	0.575649	-2.3597	0.0182895	0.314194
ENSG00000100228	RAB36	85.686	-1.35569	0.627957	-2.1589	0.0308583	0.384295
ENSG00000102145	GATA1	1.08954	-1.35365	1.81209	-0.747011	0.455057	NA
ENSG00000105290	APLP1	119.44	-1.35297	0.711429	-1.90176	0.0572028	0.469214
ENSG00000165887	ANKRD2	3.21523	-1.35213	1.52133	-0.888777	0.374123	NA
ENSG00000180447	GAS1	0.637087	-1.35108	1.91049	-0.707192	0.479447	NA
ENSG00000158292	GPR153	13.6941	-1.35089	0.603836	-2.23718	0.0252748	NA
ENSG00000087266	SH3BP2	3029.63	-1.35042	0.430977	-3.13338	0.00172806	0.111152
ENSG00000118960	HS1BP3	390.688	-1.35032	0.460127	-2.93466	0.00333916	0.146905
ENSG00000152784	PRDM8	551.106	-1.35007	0.497391	-2.7143	0.00664164	0.208856
ENSG00000162493	PDPN	40.8956	-1.34947	0.653636	-2.06455	0.0389652	0.417906
ENSG00000183304	FAM9A	8.34996	-1.34933	0.955999	-1.41144	0.158116	NA
ENSG00000155093	PTPRN2	24.5971	-1.34779	0.609432	-2.21154	0.0269983	0.368647
ENSG00000261796	ISY1-RAB43	24.5254	-1.34764	1.1107	-1.21332	0.225007	0.691469
ENSG00000254788	CKLF-CMTM1	134.949	-1.34618	0.619596	-2.17267	0.0298049	0.380143
ENSG00000102871	TRADD	138.481	-1.34589	0.534241	-2.51926	0.01176	0.260976
ENSG00000176531	PHLDB3	59.2453	-1.34587	0.605172	-2.22394	0.0261524	0.362393
ENSG00000240204	SMKR1	6.75784	-1.34564	1.25932	-1.06854	0.285276	NA
ENSG00000206203	TSSK2	1.96278	-1.34426	1.52944	-0.878922	0.379444	NA
ENSG00000198758	EPS8L3	6.94499	-1.34415	1.14587	-1.17304	0.240779	NA
ENSG00000127412	TRPV5	5.55078	-1.34413	0.669753	-2.00691	0.0447592	NA
ENSG00000100121	GGTLC2	191.696	-1.34379	0.641267	-2.09552	0.0361244	0.4087
ENSG00000278318	ZNF229	5.10559	-1.34207	0.772427	-1.73748	0.0823032	NA
ENSG00000012174	MBTPS2	45.98	-1.34204	0.462984	-2.89868	0.00374737	0.156568
ENSG00000158806	NPM2	20.9593	-1.34152	1.18056	-1.13634	0.255814	0.716522
ENSG00000110777	POU2AF1	456.574	-1.34136	0.598492	-2.24123	0.025011	0.355271
ENSG00000286106	AC253572.1	48.1732	-1.34118	0.910638	-1.47279	0.140809	0.610087
ENSG00000182584	ACTL10	7.75449	-1.33895	0.853315	-1.56911	0.116622	NA
ENSG00000178732	GP5	8.46796	-1.33846	0.683549	-1.95811	0.0502171	NA
ENSG00000115602	IL1RL1	149.971	-1.33767	0.565884	-2.36387	0.0180853	0.312272
ENSG00000131771	PPP1R1B	9.28334	-1.33683	0.979675	-1.36456	0.17239	NA
ENSG00000251287	ALG1L2	130.23	-1.33625	0.580708	-2.30106	0.021388	0.33252
ENSG00000178404	CEP295NL	358.666	-1.3348	0.546807	-2.44109	0.0146431	0.284879
ENSG00000062524	LTK	12.4023	-1.33429	0.902532	-1.47839	0.139304	NA
ENSG00000121853	GHSR	12.4819	-1.3336	0.919339	-1.4506	0.14689	NA
ENSG00000081853	PCDHGA2	0.530821	-1.33174	2.1889	-0.608407	0.542917	NA
ENSG00000115457	IGFBP2	207.777	-1.33172	0.683405	-1.94865	0.0513374	0.457508
ENSG00000141854	MISP3	15.907	-1.33162	0.806411	-1.65129	0.0986784	NA
ENSG00000288534	AP001931.2	15.9751	-1.3293	0.697245	-1.9065	0.0565852	NA
ENSG00000181444	ZNF467	171.517	-1.32794	0.331323	-4.00799	6.12e-05	0.0188403
ENSG00000152672	CLEC4F	1.64415	-1.32735	1.66955	-0.795032	0.426595	NA
ENSG00000128285	MCHR1	4.00597	-1.32678	1.33335	-0.995074	0.3197	NA
ENSG00000141542	RAB40B	16.072	-1.32285	0.585704	-2.25857	0.0239105	NA
ENSG00000259112	NDUFC2-KCTD14	7.34555	-1.32188	2.26043	-0.584789	0.55869	NA
ENSG00000198753	PLXNB3	9.49558	-1.32171	0.931916	-1.41828	0.15611	NA
ENSG00000183019	MCEMP1	2613.33	-1.32114	0.545937	-2.41995	0.0155225	0.291414
ENSG00000135744	AGT	0.667492	-1.32102	2.46787	-0.535286	0.592452	NA
ENSG00000109576	AADAT	19.9153	-1.32099	0.599099	-2.20497	0.0274564	0.369537
ENSG00000281106	TMEM272	31.1579	-1.32074	0.817634	-1.61532	0.106241	0.5643
ENSG00000139344	AMDHD1	244.095	-1.3206	0.604208	-2.18567	0.0288395	0.375232
ENSG00000186766	FOXI2	3.22143	-1.32045	1.22072	-1.0817	0.279387	NA
ENSG00000204498	NFKBIL1	62.6097	-1.32007	0.467719	-2.82235	0.00476732	0.175752
ENSG00000180921	FAM83H	50.3043	-1.31923	0.814336	-1.62	0.105231	0.561151
ENSG00000186417	GLDN	68.3745	-1.31883	0.486917	-2.70852	0.00675837	0.209835
ENSG00000198908	BHLHB9	32.1125	-1.31689	0.820234	-1.60551	0.108382	0.56735
ENSG00000121769	FABP3	74.4372	-1.31667	0.649143	-2.02833	0.0425269	0.42802
ENSG00000153976	HS3ST3A1	33.721	-1.3137	0.825044	-1.59228	0.111321	0.571055
ENSG00000167393	PPP2R3B	58.4921	-1.31225	0.436916	-3.00343	0.00266951	0.133367
ENSG00000177225	GATD1	167.096	-1.31118	0.427068	-3.0702	0.00213915	0.121162
ENSG00000104529	EEF1D	2266.11	-1.30949	0.357481	-3.66311	0.00024917	0.04124
ENSG00000244693	CTAGE8	4.21196	-1.30912	1.09752	-1.1928	0.232948	NA
ENSG00000139797	RNF113B	16.4732	-1.30581	0.956333	-1.36544	0.172116	NA
ENSG00000148948	LRRC4C	5.34161	-1.30522	0.938751	-1.39038	0.164414	NA
ENSG00000174788	PCP2	16.6871	-1.30504	0.811293	-1.60859	0.107706	0.566379
ENSG00000146830	GIGYF1	477.823	-1.30492	0.473689	-2.75482	0.00587252	0.196359
ENSG00000203783	PRR9	32.2279	-1.30442	0.733028	-1.7795	0.0751585	0.512038
ENSG00000185437	SH3BGR	7.45964	-1.30429	1.00902	-1.29263	0.196137	NA
ENSG00000213023	SYT3	0.8352	-1.30383	1.8813	-0.693046	0.48828	NA
ENSG00000177685	CRACR2B	130.869	-1.30371	0.713175	-1.82804	0.0675435	0.492487
ENSG00000152086	TUBA3E	0.585075	-1.30257	1.93107	-0.674532	0.499973	NA
ENSG00000235098	ANKRD65	48.2406	-1.30233	0.940099	-1.38531	0.165958	0.636784
ENSG00000105722	ERF	387.427	-1.30201	0.440197	-2.95779	0.00309854	0.143397
ENSG00000172724	CCL19	3.60515	-1.30167	1.51481	-0.859296	0.390177	NA
ENSG00000144115	THNSL2	50.5404	-1.30146	0.683352	-1.90452	0.0568431	0.467882
ENSG00000159763	PIP	59.7961	-1.30143	0.710113	-1.8327	0.0668465	0.49106
ENSG00000113946	CLDN16	25.1973	-1.30124	0.906605	-1.43529	0.151206	0.619494
ENSG00000089159	PXN	1789.25	-1.30054	0.388694	-3.34592	0.000820107	0.0838889
ENSG00000240403	KIR3DL2	1.34349	-1.30016	1.51974	-0.855518	0.392265	NA
ENSG00000130529	TRPM4	358.403	-1.29991	0.573991	-2.26469	0.0235316	0.346624
ENSG00000144935	TRPC1	5.49509	-1.29928	0.714413	-1.81867	0.0689625	NA
ENSG00000132026	RTBDN	2.38422	-1.29895	1.14734	-1.13214	0.257576	NA
ENSG00000253729	PRKDC	395.507	-1.29871	0.498466	-2.60541	0.00917635	0.235712
ENSG00000125266	EFNB2	13.8587	-1.29776	0.714669	-1.81588	0.0693881	NA
ENSG00000125089	SH3TC1	403.254	-1.29763	0.60417	-2.14779	0.0317306	0.388721
ENSG00000171443	ZNF524	50.8716	-1.29657	0.457859	-2.83181	0.00462853	0.174152
ENSG00000007216	SLC13A2	3.36413	-1.29647	1.16322	-1.11456	0.265041	NA
ENSG00000165215	CLDN3	132.897	-1.29625	0.745758	-1.73816	0.0821829	0.526355
ENSG00000226288	OR52I2	3.4396	-1.2959	1.135	-1.14176	0.253553	NA
ENSG00000258484	SPESP1	39.0994	-1.29581	0.656128	-1.97494	0.0482749	0.446989
ENSG00000177666	PNPLA2	408.099	-1.29567	0.375925	-3.44663	0.000567626	0.0696313
ENSG00000196826	AC008758.1	15.6269	-1.29507	0.692116	-1.87118	0.06132	NA
ENSG00000099814	CEP170B	75.8059	-1.29469	0.771523	-1.6781	0.0933285	0.551029
ENSG00000279301	OR2T11	4.93348	-1.29349	0.947039	-1.36583	0.171993	NA
ENSG00000105514	RAB3D	198.886	-1.29328	0.344463	-3.75447	0.000173706	0.0356282
ENSG00000142675	CNKSR1	54.5633	-1.29291	0.923344	-1.40025	0.161438	0.633631
ENSG00000178226	PRSS36	19.4525	-1.29276	0.648943	-1.9921	0.0463602	0.43948
ENSG00000150551	LYPD1	4.42576	-1.28971	0.690967	-1.86653	0.0619667	NA
ENSG00000131584	ACAP3	212.744	-1.28846	0.570984	-2.25656	0.0240353	0.348731
ENSG00000204335	SP5	1.59519	-1.28846	1.65638	-0.777876	0.436642	NA
ENSG00000116985	BMP8B	18.1805	-1.28726	0.57814	-2.22656	0.0259768	0.362247
ENSG00000103254	ANTKMT	56.4154	-1.28336	0.652156	-1.96787	0.0490834	0.450164
ENSG00000185668	POU3F1	1.62553	-1.28314	1.11603	-1.14974	0.250253	NA
ENSG00000134551	PRH2	12.1603	-1.28293	0.713826	-1.79725	0.0722952	NA
ENSG00000077984	CST7	761.213	-1.28235	0.43325	-2.95984	0.00307797	0.143397
ENSG00000286192	AC069288.1	7.46106	-1.28214	0.661876	-1.93713	0.052729	NA
ENSG00000161714	PLCD3	72.5603	-1.2812	0.60093	-2.13203	0.0330042	0.395787
ENSG00000100344	PNPLA3	5.83215	-1.28084	0.782832	-1.63617	0.101805	NA
ENSG00000114626	ABTB1	1205.36	-1.28043	0.476444	-2.68747	0.00719958	0.215214
ENSG00000111275	ALDH2	202.682	-1.27867	0.402654	-3.1756	0.00149529	0.103543
ENSG00000090316	MAEA	1067.44	-1.27857	0.402615	-3.17566	0.00149497	0.103543
ENSG00000164011	ZNF691	17.423	-1.27812	0.548113	-2.33185	0.0197088	0.323784
ENSG00000141526	SLC16A3	3100.75	-1.27789	0.433115	-2.95048	0.00317285	0.144616
ENSG00000110697	PITPNM1	511.033	-1.27787	0.465664	-2.74418	0.00606618	0.198396
ENSG00000171496	OR1L8	1.50105	-1.27748	1.31218	-0.973557	0.330277	NA
ENSG00000205856	C22orf42	2.56388	-1.27748	1.59974	-0.798553	0.424549	NA
ENSG00000274322	AL136531.2	33.5398	-1.27729	0.757251	-1.68674	0.0916534	0.547218
ENSG00000175756	AURKAIP1	260.184	-1.2772	0.346337	-3.68774	0.000226251	0.0393258
ENSG00000168040	FADD	54.9441	-1.27656	0.383036	-3.33274	0.000859942	0.0841964
ENSG00000124875	CXCL6	183.633	-1.27473	0.551908	-2.30968	0.0209059	0.33013
ENSG00000271824	SMIM32	0.787869	-1.27348	1.70352	-0.747559	0.454726	NA
ENSG00000157600	TMEM164	336.216	-1.27308	0.389364	-3.26964	0.00107685	0.0928492
ENSG00000105519	CAPS	580.667	-1.27099	0.798956	-1.59081	0.111652	0.571805
ENSG00000117791	2021-03-02	22.0468	-1.26986	1.52537	-0.832494	0.40513	0.802384
ENSG00000166341	DCHS1	5.19905	-1.26947	0.698773	-1.81671	0.0692611	NA
ENSG00000158815	FGF17	1.25403	-1.26841	1.34718	-0.941526	0.346435	NA
ENSG00000092929	UNC13D	1218.21	-1.26813	0.416716	-3.04316	0.0023411	0.126136
ENSG00000114541	FRMD4B	697.143	-1.26805	0.512137	-2.476	0.0132862	0.274957
ENSG00000253159	PCDHGA12	2.54426	-1.26802	1.19803	-1.05842	0.289864	NA
ENSG00000172840	PDP2	110.206	-1.26729	0.509565	-2.48701	0.0128821	0.272742
ENSG00000184363	PKP3	66.7607	-1.26676	0.923812	-1.37124	0.170301	0.641859
ENSG00000142973	CYP4B1	480.494	-1.26666	0.751126	-1.68635	0.0917279	0.547218
ENSG00000188747	NOXA1	28.7009	-1.26573	0.841473	-1.50418	0.132535	0.599499
ENSG00000125998	FAM83C	1.90428	-1.26569	0.921012	-1.37424	0.169367	NA
ENSG00000184730	APOBR	614.657	-1.26551	0.516166	-2.45176	0.0142161	0.282338
ENSG00000255974	CYP2A6	43.6046	-1.26229	0.703483	-1.79434	0.0727584	0.505636
ENSG00000135298	ADGRB3	0.272214	-1.26188	2.90147	-0.434909	0.663628	NA
ENSG00000158156	XKR8	103.829	-1.26184	0.448192	-2.8154	0.0048717	0.176805
ENSG00000162520	SYNC	10.7856	-1.26167	0.835452	-1.51017	0.131	NA
ENSG00000162804	SNED1	63.8539	-1.26145	0.862044	-1.46332	0.143379	0.611518
ENSG00000126759	CFP	489.058	-1.26135	0.426335	-2.95859	0.00309047	0.143397
ENSG00000168071	CCDC88B	571.289	-1.2613	0.497049	-2.53757	0.0111624	0.256981
ENSG00000213445	SIPA1	878.713	-1.2598	0.458162	-2.74969	0.00596519	0.197435
ENSG00000101004	NINL	30.8533	-1.2592	0.688799	-1.82811	0.067533	0.492487
ENSG00000152463	OLAH	67.4244	-1.25876	0.590828	-2.1305	0.0331304	0.395787
ENSG00000104972	LILRB1	433.259	-1.25683	0.4204	-2.9896	0.0027934	0.136514
ENSG00000215845	TSTD1	104.918	-1.25682	0.6059	-2.07431	0.0380505	0.417516
ENSG00000240505	TNFRSF13B	28.2945	-1.25661	0.559707	-2.24513	0.0247599	0.35453
ENSG00000005238	FAM214B	331.519	-1.25589	0.393968	-3.18779	0.00143366	0.101823
ENSG00000122121	XPNPEP2	1.93623	-1.25567	2.02226	-0.620927	0.534648	NA
ENSG00000130294	KIF1A	0.714896	-1.25534	2.14431	-0.585428	0.55826	NA
ENSG00000108187	PBLD	200.387	-1.25481	0.563436	-2.22706	0.025943	0.362247
ENSG00000065717	TLE2	49.94	-1.25471	0.589595	-2.12809	0.0333295	0.396083
ENSG00000197734	C14orf178	59.5561	-1.25406	0.607398	-2.06464	0.0389572	0.417906
ENSG00000149798	CDC42EP2	444.854	-1.25295	0.459836	-2.72478	0.00643438	0.205289
ENSG00000225556	C2CD4D	3.39175	-1.2529	1.22463	-1.02309	0.306266	NA
ENSG00000155918	RAET1L	3.17586	-1.25218	1.68849	-0.741597	0.458332	NA
ENSG00000258465	AL139011.2	13.2272	-1.25041	1.05746	-1.18246	0.237023	NA
ENSG00000167371	PRRT2	51.1909	-1.24869	0.842239	-1.48259	0.138184	0.606253
ENSG00000248385	TARM1	26.6168	-1.24823	0.887075	-1.40714	0.159387	0.630307
ENSG00000135063	FAM189A2	7.54655	-1.24809	0.801479	-1.55723	0.119415	NA
ENSG00000100726	TELO2	121.266	-1.24695	0.652243	-1.91178	0.0559042	0.466949
ENSG00000130313	PGLS	217.505	-1.24666	0.355972	-3.50213	0.000461554	0.0600775
ENSG00000168309	FAM107A	14.3804	-1.24429	0.691706	-1.79886	0.07204	NA
ENSG00000227051	C14orf132	9.6435	-1.24277	0.952856	-1.30426	0.192147	NA
ENSG00000187678	SPRY4	6.40414	-1.24265	0.777554	-1.59815	0.110009	NA
ENSG00000182118	FAM89A	25.2665	-1.24192	0.582646	-2.13152	0.0330461	0.395787
ENSG00000178662	CSRNP3	1.13691	-1.24095	1.30482	-0.951049	0.34158	NA
ENSG00000126461	SCAF1	238.315	-1.24051	0.402482	-3.08215	0.00205513	0.1194
ENSG00000161944	ASGR2	31.5884	-1.23975	0.709852	-1.74649	0.0807251	0.522006
ENSG00000032444	PNPLA6	1126.22	-1.23622	0.362686	-3.4085	0.000653201	0.0760034
ENSG00000198730	CTR9	558.158	-1.23479	0.643437	-1.91906	0.0549774	0.464924
ENSG00000173156	RHOD	34.502	-1.23467	0.780075	-1.58275	0.113478	0.574948
ENSG00000157510	AFAP1L1	13.9392	-1.23388	0.751919	-1.64098	0.100802	NA
ENSG00000121753	ADGRB2	6.5676	-1.23377	1.13597	-1.08609	0.277437	NA
ENSG00000204616	TRIM31	36.544	-1.23308	0.840706	-1.46672	0.142453	0.610881
ENSG00000168453	HR	10.763	-1.23239	0.752486	-1.63776	0.101472	NA
ENSG00000162817	C1orf115	3.63629	-1.23222	0.999729	-1.23255	0.217742	NA
ENSG00000198483	ANKRD35	8.59771	-1.23218	0.866335	-1.42229	0.154943	NA
ENSG00000163421	PROK2	3297.83	-1.23196	0.622199	-1.98001	0.0477028	0.444427
ENSG00000129355	CDKN2D	273.534	-1.2318	0.48334	-2.54853	0.0108179	0.253129
ENSG00000204889	KRT40	3.6456	-1.23031	1.0266	-1.19843	0.230748	NA
ENSG00000182585	EPGN	55.2158	-1.22999	0.627441	-1.96033	0.049957	0.452656
ENSG00000142235	LMTK3	12.5872	-1.22978	0.968924	-1.26922	0.204361	NA
ENSG00000205592	MUC19	38.8348	-1.22933	0.85896	-1.43118	0.152378	0.620038
ENSG00000151474	FRMD4A	135.078	-1.22926	0.437159	-2.81194	0.00492442	0.17824
ENSG00000181092	ADIPOQ	8.76331	-1.22918	0.621297	-1.97842	0.0478816	NA
ENSG00000159840	ZYX	3017.6	-1.22691	0.389722	-3.14815	0.00164305	0.109001
ENSG00000164825	DEFB1	80.4855	-1.22681	1.30654	-0.938972	0.347745	0.771086
ENSG00000160226	CFAP410	123.84	-1.2265	0.534576	-2.29435	0.0217703	0.33578
ENSG00000077238	IL4R	3624.14	-1.22581	0.437121	-2.80427	0.00504303	0.17973
ENSG00000130598	TNNI2	106.504	-1.22578	0.55552	-2.20655	0.0273453	0.369222
ENSG00000183864	TOB2	138.368	-1.22558	0.412215	-2.97317	0.00294741	0.141486
ENSG00000277399	GPR179	7.28535	-1.22414	1.39017	-0.880571	0.37855	NA
ENSG00000182836	PLCXD3	18.8516	-1.22402	0.714652	-1.71274	0.0867595	0.534704
ENSG00000185340	GAS2L1	50.2071	-1.22384	0.477309	-2.56404	0.0103462	0.247887
ENSG00000269095	AC010646.1	4.94792	-1.22283	1.40909	-0.867813	0.385497	NA
ENSG00000002746	HECW1	22.3968	-1.22209	0.688191	-1.7758	0.0757665	0.512948
ENSG00000184731	FAM110C	15.977	-1.22141	0.578086	-2.11285	0.0346134	NA
ENSG00000127774	EMC6	50.1039	-1.22125	0.535549	-2.28036	0.0225861	0.34141
ENSG00000178585	CTNNBIP1	80.9578	-1.22102	0.541062	-2.25671	0.0240262	0.348731
ENSG00000105472	CLEC11A	20.3132	-1.2209	0.708852	-1.72236	0.0850051	0.530528
ENSG00000164047	CAMP	57.8995	-1.22077	0.808814	-1.50934	0.131213	0.598458
ENSG00000152413	HOMER1	50.8976	-1.22076	0.486588	-2.50882	0.0121136	0.265045
ENSG00000243284	VSIG8	4.63078	-1.2205	1.03403	-1.18034	0.237866	NA
ENSG00000135709	KIAA0513	297.283	-1.21977	0.27683	-4.40622	1.05e-05	0.00593316
ENSG00000196660	SLC30A10	2.33512	-1.21946	0.892374	-1.36654	0.17177	NA
ENSG00000249884	RNF103-CHMP3	118.017	-1.21888	0.530816	-2.29624	0.0216621	0.335131
ENSG00000099889	ARVCF	53.9699	-1.21825	0.818523	-1.48836	0.136656	0.604611
ENSG00000164256	PRDM9	29.8415	-1.21739	0.521009	-2.33661	0.0194595	0.322826
ENSG00000135406	PRPH	118.916	-1.21659	1.15983	-1.04894	0.294207	0.739972
ENSG00000013563	DNASE1L1	207.611	-1.2155	0.428931	-2.8338	0.00459986	0.174152
ENSG00000180902	D2HGDH	172.365	-1.2146	0.601991	-2.01764	0.0436284	0.431124
ENSG00000108823	SGCA	4.8782	-1.21408	0.951906	-1.27542	0.202159	NA
ENSG00000165935	SMCO2	5.16933	-1.21394	1.08683	-1.11696	0.264011	NA
ENSG00000188340	OR6N2	2.06786	-1.2139	1.16414	-1.04274	0.297067	NA
ENSG00000163702	IL17RC	49.6229	-1.21314	0.689743	-1.75882	0.0786075	0.518319
ENSG00000167566	NCKAP5L	167.755	-1.21198	0.413987	-2.92758	0.00341607	0.149172
ENSG00000141448	GATA6	7.95047	-1.21186	0.998885	-1.21321	0.225048	NA
ENSG00000100142	POLR2F	218.148	-1.21093	0.385437	-3.14171	0.00167965	0.109001
ENSG00000073067	CYP2W1	12.3553	-1.21084	0.977617	-1.23856	0.215509	NA
ENSG00000079739	PGM1	94.099	-1.21055	0.428727	-2.82359	0.00474886	0.175643
ENSG00000173349	SFT2D3	5.09696	-1.21048	1.6027	-0.755277	0.450083	NA
ENSG00000120094	HOXB1	2.60994	-1.20883	1.44554	-0.836249	0.403015	NA
ENSG00000198680	TUSC1	9.74974	-1.2076	0.638207	-1.89218	0.0584669	NA
ENSG00000173372	C1QA	576.748	-1.20754	0.647788	-1.86409	0.0623087	0.480611
ENSG00000125648	SLC25A23	44.7298	-1.20724	0.734358	-1.64394	0.100188	0.557786
ENSG00000159248	GJD2	3.82525	-1.20699	0.84054	-1.43597	0.15101	NA
ENSG00000184162	NR2C2AP	26.6248	-1.2068	0.545545	-2.2121	0.0269594	0.368647
ENSG00000122133	PAEP	14.0814	-1.20663	0.73381	-1.64434	0.100106	NA
ENSG00000131188	PRR7	145.474	-1.2059	0.468991	-2.57127	0.0101325	0.245813
ENSG00000130545	CRB3	39.752	-1.2051	0.653756	-1.84334	0.0652789	0.488445
ENSG00000106538	RARRES2	10.9131	-1.20484	1.14967	-1.04799	0.294643	NA
ENSG00000100593	ISM2	2.89729	-1.20456	1.25599	-0.95905	0.337533	NA
ENSG00000283361	CFAP97D2	60.8243	-1.20433	1.26584	-0.951407	0.341398	0.766546
ENSG00000182196	ARL6IP4	174.76	-1.20375	0.473403	-2.54276	0.010998	0.255369
ENSG00000186832	KRT16	47.3333	-1.20342	1.01476	-1.18592	0.235653	0.700754
ENSG00000123358	NR4A1	722.994	-1.20206	0.512679	-2.34466	0.0190445	0.319785
ENSG00000184571	PIWIL3	1.63173	-1.20199	1.00958	-1.19058	0.233817	NA
ENSG00000187609	EXD3	57.4518	-1.20125	0.622618	-1.92935	0.0536879	0.463389
ENSG00000076928	ARHGEF1	1579.53	-1.20119	0.466017	-2.57757	0.00994975	0.242684
ENSG00000166111	SVOP	38.2964	-1.19904	0.756184	-1.58564	0.11282	0.573507
ENSG00000170893	TRH	2.43509	-1.19877	1.29918	-0.922712	0.356157	NA
ENSG00000131435	PDLIM4	96.3773	-1.19789	0.691703	-1.73179	0.0833103	0.527375
ENSG00000198113	TOR4A	94.5528	-1.19768	0.391242	-3.06122	0.00220434	0.122799
ENSG00000256514	AP003419.1	22.1	-1.19765	2.60725	-0.459354	0.64598	0.904563
ENSG00000148671	ADIRF	65.5842	-1.19683	0.802278	-1.4918	0.135753	0.602322
ENSG00000213722	DDAH2	587.803	-1.19656	0.312944	-3.82355	0.000131543	0.0287209
ENSG00000128683	GAD1	8.2309	-1.19579	0.937925	-1.27493	0.202333	NA
ENSG00000177301	KCNA2	8.49237	-1.19529	0.946748	-1.26252	0.206763	NA
ENSG00000221821	C6orf226	26.0112	-1.19528	0.48571	-2.46089	0.0138592	0.279184
ENSG00000215217	C5orf49	81.6677	-1.19294	0.822027	-1.45121	0.14672	0.614094
ENSG00000076662	ICAM3	567.779	-1.19232	0.486985	-2.44838	0.01435	0.282761
ENSG00000056736	IL17RB	11.7598	-1.19219	0.532346	-2.2395	0.0251235	NA
ENSG00000174502	SLC26A9	7.28247	-1.19205	1.1517	-1.03503	0.300655	NA
ENSG00000170892	TSEN34	354.055	-1.19142	0.377306	-3.15769	0.00159025	0.10657
ENSG00000262165	AC233723.1	11.1333	-1.19096	1.07521	-1.10766	0.26801	NA
ENSG00000130702	LAMA5	259.882	-1.1907	0.825655	-1.44213	0.149267	0.616796
ENSG00000172081	MOB3A	1592.1	-1.19065	0.398106	-2.99077	0.00278272	0.136514
ENSG00000271698	AC233992.2	0.459279	-1.18986	2.29404	-0.518675	0.603987	NA
ENSG00000118804	STBD1	5.40908	-1.18977	0.752366	-1.58137	0.113793	NA
ENSG00000105609	LILRB5	76.6285	-1.18968	0.45508	-2.61422	0.00894318	0.233714
ENSG00000185924	RTN4RL1	1.76346	-1.18899	1.22709	-0.96895	0.33257	NA
ENSG00000257108	NHLRC4	18.6158	-1.18798	1.04683	-1.13483	0.256445	0.716925
ENSG00000179178	TMEM125	66.2006	-1.18654	0.971472	-1.22139	0.221939	0.686875
ENSG00000155158	TTC39B	76.8506	-1.18625	0.545167	-2.17594	0.0295595	0.378928
ENSG00000166670	MMP10	37.7905	-1.18596	0.743612	-1.59486	0.110743	0.570575
ENSG00000089199	CHGB	12.4157	-1.18581	0.60373	-1.96414	0.0495141	NA
ENSG00000145861	C1QTNF2	6.03035	-1.18448	0.631661	-1.87518	0.060768	NA
ENSG00000254706	AL512785.2	8.942	-1.18423	1.13385	-1.04443	0.296289	NA
ENSG00000143674	MAP3K21	12.2394	-1.18415	0.477466	-2.48008	0.0131354	NA
ENSG00000188305	PEAK3	136.438	-1.18246	0.484461	-2.44078	0.0146558	0.284879
ENSG00000176046	NUPR1	317.718	-1.18132	0.548142	-2.15513	0.0311517	0.38582
ENSG00000166173	LARP6	18.4562	-1.18047	0.956362	-1.23434	0.217077	0.681345
ENSG00000244187	TMEM141	74.7063	-1.18047	0.687301	-1.71755	0.0858794	0.532008
ENSG00000175793	SFN	141.614	-1.18041	0.723178	-1.63226	0.102626	0.560164
ENSG00000285238	AC006064.6	8.08923	-1.18019	1.32636	-0.8898	0.373573	NA
ENSG00000213638	ADAT3	61.5397	-1.17836	0.586963	-2.00756	0.0446906	0.434586
ENSG00000051128	HOMER3	228.383	-1.17779	0.521863	-2.25689	0.0240146	0.348731
ENSG00000125652	ALKBH7	88.5506	-1.17763	0.454327	-2.59204	0.00954099	0.239178
ENSG00000164120	HPGD	91.5067	-1.17749	0.830245	-1.41824	0.156121	0.624901
ENSG00000099795	NDUFB7	187.493	-1.17669	0.570314	-2.06324	0.0390902	0.417906
ENSG00000169026	SLC49A3	174.875	-1.17668	0.499642	-2.35504	0.0185209	0.315499
ENSG00000187871	GFRAL	8.0246	-1.17603	0.772373	-1.52262	0.127854	NA
ENSG00000115325	DOK1	167.342	-1.176	0.424742	-2.76875	0.00562723	0.193832
ENSG00000171570	RAB4B-EGLN2	19.02	-1.17569	0.930575	-1.2634	0.206446	0.675194
ENSG00000100097	LGALS1	2854.91	-1.17564	0.4867	-2.41553	0.0157122	0.292567
ENSG00000108405	P2RX1	291.771	-1.17424	0.436842	-2.68803	0.00718758	0.215214
ENSG00000267467	APOC4	5.77597	-1.17387	1.23576	-0.949918	0.342154	NA
ENSG00000176909	MAMSTR	5.00479	-1.17353	1.02696	-1.14272	0.253154	NA
ENSG00000243509	TNFRSF6B	32.5451	-1.17351	1.0803	-1.08628	0.277354	0.728471
ENSG00000100558	PLEK2	16.4172	-1.17247	0.729776	-1.60661	0.10814	NA
ENSG00000274808	TBC1D3B	169.88	-1.17204	0.574157	-2.04132	0.0412188	0.422711
ENSG00000122254	HS3ST2	52.0261	-1.17159	0.540168	-2.16893	0.0300881	0.381888
ENSG00000121552	CSTA	212.679	-1.17133	0.914227	-1.28122	0.200116	0.667891
ENSG00000204311	PJVK	4.70523	-1.17126	1.13101	-1.03559	0.300395	NA
ENSG00000089820	ARHGAP4	637.589	-1.17104	0.464311	-2.52211	0.0116653	0.260583
ENSG00000168118	RAB4A	87.6172	-1.17076	0.439342	-2.66481	0.00770328	0.220931
ENSG00000127415	IDUA	85.9856	-1.17053	0.687777	-1.7019	0.0887735	0.540345
ENSG00000140931	CMTM3	313.372	-1.17017	0.376951	-3.10431	0.00190724	0.116068
ENSG00000169032	MAP2K1	431.391	-1.16963	0.354482	-3.29956	0.000968367	0.0897862
ENSG00000147443	DOK2	217.845	-1.16891	0.488781	-2.39147	0.016781	0.301236
ENSG00000164458	TBXT	1.46555	-1.1689	1.71154	-0.682956	0.494634	NA
ENSG00000175182	FAM131A	131.952	-1.1675	0.392415	-2.97517	0.00292825	0.141066
ENSG00000176401	EID2B	15.279	-1.16723	0.705983	-1.65334	0.0982613	NA
ENSG00000092208	GEMIN2	240.323	-1.16698	0.526329	-2.21721	0.0266088	0.365318
ENSG00000147206	NXF3	10.1969	-1.16587	0.914754	-1.27451	0.202481	NA
ENSG00000148513	ANKRD30A	0.721319	-1.16559	1.58245	-0.736572	0.461383	NA
ENSG00000254870	ATP6V1G2-DDX39B	9.12983	-1.1644	1.32315	-0.880027	0.378845	NA
ENSG00000067840	PDZD4	8.70948	-1.16428	0.945698	-1.23113	0.218275	NA
ENSG00000160862	AZGP1	20.8177	-1.16374	0.812964	-1.43147	0.152294	0.620038
ENSG00000184056	VPS33B	73.2329	-1.16342	0.463767	-2.50864	0.0121196	0.265045
ENSG00000116337	AMPD2	817.769	-1.16335	0.583663	-1.99318	0.0462415	0.43948
ENSG00000104974	LILRA1	105.63	-1.16324	0.473515	-2.45661	0.0140255	0.280371
ENSG00000051523	CYBA	4988.16	-1.16319	0.368973	-3.15251	0.00161874	0.107945
ENSG00000189430	NCR1	151.066	-1.16308	0.543725	-2.13909	0.0324284	0.393265
ENSG00000154146	NRGN	24.1788	-1.1618	0.711285	-1.63338	0.102389	0.560007
ENSG00000132510	KDM6B	4934.99	-1.16175	0.517915	-2.24313	0.0248884	0.355083
ENSG00000104953	TLE6	1.77443	-1.16167	1.9665	-0.590728	0.554703	NA
ENSG00000108262	GIT1	98.9747	-1.16145	0.439128	-2.64491	0.00817135	0.225054
ENSG00000116132	PRRX1	3.08647	-1.16023	1.22429	-0.947673	0.343296	NA
ENSG00000270765	GAS2L2	45.954	-1.15926	0.960696	-1.20669	0.227551	0.695183
ENSG00000185262	UBALD2	1337.95	-1.15808	0.393765	-2.94103	0.0032712	0.146121
ENSG00000110719	TCIRG1	3002.3	-1.15737	0.46092	-2.511	0.0120391	0.264139
ENSG00000206077	ZDHHC11B	87.6894	-1.15702	0.796292	-1.45301	0.146221	0.614094
ENSG00000125810	CD93	326.775	-1.15661	0.427002	-2.70867	0.00675525	0.209835
ENSG00000129167	TPH1	6.47465	-1.15648	0.828645	-1.39563	0.162826	NA
ENSG00000184260	H2AC20	900.817	-1.15644	0.543242	-2.12878	0.0332722	0.395787
ENSG00000130962	PRRG1	16.0705	-1.15624	0.611037	-1.89226	0.0584569	NA
ENSG00000063660	GPC1	84.5793	-1.15545	0.780273	-1.48082	0.138654	0.606253
ENSG00000178821	TMEM52	7.94546	-1.15505	0.803057	-1.43832	0.150344	NA
ENSG00000213654	GPSM3	1886.53	-1.15383	0.423542	-2.72423	0.00644513	0.205289
ENSG00000164707	SLC13A4	36.2077	-1.15338	0.626994	-1.83955	0.0658347	0.490033
ENSG00000145283	SLC10A6	5.40997	-1.15313	1.00428	-1.14822	0.250879	NA
ENSG00000132744	ACY3	4.74326	-1.15308	1.17279	-0.983198	0.32551	NA
ENSG00000168874	ATOH8	12.0666	-1.15287	0.872546	-1.32127	0.186413	NA
ENSG00000092841	MYL6	5520.27	-1.15271	0.37706	-3.05711	0.00223481	0.123986
ENSG00000155052	CNTNAP5	2.69838	-1.1524	0.896076	-1.28605	0.198427	NA
ENSG00000177732	SOX12	6.11421	-1.1519	0.806493	-1.42829	0.153209	NA
ENSG00000139044	B4GALNT3	76.3287	-1.15169	0.824441	-1.39693	0.162433	0.633915
ENSG00000263620	AC129492.3	105.834	-1.15123	0.731311	-1.5742	0.115441	0.579075
ENSG00000249662	LINC02218	15.541	-1.15038	0.785555	-1.46441	0.143081	NA
ENSG00000157168	NRG1	27.2956	-1.15021	0.450335	-2.55413	0.0106453	0.251448
ENSG00000168350	DEGS2	77.6909	-1.15006	0.981566	-1.17166	0.241333	0.706537
ENSG00000174586	ZNF497	20.9309	-1.14944	0.689698	-1.66659	0.0955966	0.552826
ENSG00000184716	SERINC4	3.78698	-1.14854	1.06089	-1.08262	0.278976	NA
ENSG00000130775	THEMIS2	2120.39	-1.14813	0.441152	-2.60258	0.0092526	0.235869
ENSG00000234857	HNRNPUL2-BSCL2	70.0333	-1.14752	0.467196	-2.45618	0.0140424	0.280371
ENSG00000275221	H2AC15	20.6534	-1.14673	1.14077	-1.00522	0.314789	0.752209
ENSG00000174607	UGT8	38.1699	-1.14587	0.669203	-1.71229	0.0868436	0.534704
ENSG00000126391	FRMD8	310.95	-1.14547	0.464432	-2.46639	0.0136481	0.277558
ENSG00000198858	R3HDM4	1415.59	-1.14533	0.371505	-3.08296	0.00204956	0.1194
ENSG00000171227	TMEM37	26.7402	-1.14525	0.836522	-1.36907	0.170979	0.642393
ENSG00000150594	ADRA2A	2.14547	-1.14515	1.16234	-0.985207	0.324522	NA
ENSG00000071282	LMCD1	19.753	-1.14384	0.669661	-1.70809	0.0876187	0.537181
ENSG00000135439	AGAP2	114.741	-1.14359	0.447838	-2.55359	0.010662	0.251448
ENSG00000174939	ASPHD1	6.38875	-1.14358	0.885303	-1.29174	0.196449	NA
ENSG00000160113	NR2F6	44.7874	-1.14339	0.855497	-1.33652	0.181378	0.651293
ENSG00000091127	PUS7	30.0333	-1.143	0.563142	-2.02969	0.0423885	0.42758
ENSG00000184117	NIPSNAP1	269.644	-1.14275	0.696887	-1.63979	0.101048	0.559158
ENSG00000212901	KRTAP3-1	3.36408	-1.14253	1.65982	-0.688347	0.491234	NA
ENSG00000197565	COL4A6	2.77263	-1.14209	1.21107	-0.943043	0.345659	NA
ENSG00000158481	CD1C	7.30557	-1.14194	0.856211	-1.33371	0.182299	NA
ENSG00000196267	ZNF836	91.9038	-1.14121	0.31159	-3.66254	0.000249726	0.04124
ENSG00000280571	AC006059.2	6.26359	-1.1411	1.25534	-0.908997	0.363352	NA
ENSG00000213762	ZNF134	33.8063	-1.14107	0.555975	-2.05238	0.0401328	0.417906
ENSG00000182774	RPS17	1645.09	-1.14066	0.670531	-1.70114	0.0889173	0.540877
ENSG00000158528	PPP1R9A	17.8196	-1.1381	0.84187	-1.35188	0.176415	0.648198
ENSG00000142327	RNPEPL1	263.227	-1.13767	0.348866	-3.26105	0.00111001	0.094504
ENSG00000099875	MKNK2	1301.34	-1.13765	0.426461	-2.66765	0.00763829	0.219999
ENSG00000110811	P3H3	17.9762	-1.13729	0.73009	-1.55774	0.119295	0.584472
ENSG00000178021	TSPYL6	4.03622	-1.13667	0.734501	-1.54754	0.121733	NA
ENSG00000160401	CFAP157	265.778	-1.13651	0.907463	-1.25241	0.210422	0.678411
ENSG00000135119	RNFT2	80.5089	-1.13611	0.497019	-2.28584	0.0222636	0.339013
ENSG00000177548	RABEP2	117.666	-1.135	0.54137	-2.09652	0.0360357	0.4087
ENSG00000278705	H4C2	148.018	-1.13497	0.712087	-1.59387	0.110966	0.570575
ENSG00000177839	PCDHB9	2.55613	-1.13382	0.828861	-1.36792	0.171337	NA
ENSG00000147255	IGSF1	10.0068	-1.13378	0.776337	-1.46042	0.144175	NA
ENSG00000227507	LTB	221.901	-1.13351	0.437067	-2.59345	0.00950191	0.238736
ENSG00000112761	CCN6	6.26816	-1.13311	0.684129	-1.65628	0.0976642	NA
ENSG00000101292	PROKR2	1.29398	-1.13294	2.02881	-0.558428	0.576552	NA
ENSG00000166069	TMCO5A	7.80051	-1.13246	1.05818	-1.07019	0.284533	NA
ENSG00000102445	RUBCNL	923.168	-1.13195	0.60742	-1.86354	0.0623867	0.480939
ENSG00000203857	HSD3B1	26.296	-1.13166	0.950968	-1.19001	0.234042	0.700754
ENSG00000142623	PADI1	14.5541	-1.13154	1.32869	-0.851625	0.394422	NA
ENSG00000163235	TGFA	125.985	-1.1305	0.35281	-3.20428	0.00135399	0.0996281
ENSG00000078900	TP73	56.5909	-1.13027	0.893343	-1.26521	0.205795	0.675192
ENSG00000158717	RNF166	523.718	-1.12974	0.39409	-2.86671	0.00414761	0.165223
ENSG00000068831	RASGRP2	289.407	-1.12971	0.389681	-2.89907	0.00374276	0.156568
ENSG00000008324	SS18L2	57.8629	-1.12947	0.609431	-1.85332	0.0638369	0.485211
ENSG00000089639	GMIP	1124.47	-1.12932	0.417946	-2.70206	0.00689107	0.210545
ENSG00000133275	CSNK1G2	678.516	-1.12906	0.348121	-3.24328	0.00118161	0.096384
ENSG00000100242	SUN2	3437.42	-1.12751	0.466134	-2.41885	0.0155698	0.291414
ENSG00000072657	TRHDE	15.1154	-1.12732	0.685593	-1.64429	0.100115	NA
ENSG00000198759	EGFL6	1.33933	-1.12705	1.55765	-0.723558	0.469337	NA
ENSG00000159231	CBR3	21.6677	-1.12689	0.62053	-1.81601	0.069369	0.497376
ENSG00000142208	AKT1	423.28	-1.12687	0.341193	-3.30275	0.000957423	0.0893837
ENSG00000161905	ALOX15	372.775	-1.12613	1.12495	-1.00105	0.316804	0.754366
ENSG00000141480	ARRB2	5048.16	-1.12603	0.410597	-2.74242	0.00609886	0.19847
ENSG00000147481	SNTG1	35.7979	-1.12601	0.497406	-2.26376	0.0235889	0.347018
ENSG00000196976	LAGE3	44.1031	-1.1243	0.389252	-2.88837	0.00387245	0.158853
ENSG00000184702	SEPTIN5	47.9419	-1.12378	0.697399	-1.61139	0.107095	0.565131
ENSG00000106852	LHX6	1.55717	-1.12352	1.4031	-0.800738	0.423284	NA
ENSG00000105929	ATP6V0A4	26.5038	-1.12341	1.09828	-1.02288	0.306364	0.745143
ENSG00000254732	AP001931.1	45.2133	-1.12305	0.774945	-1.4492	0.147281	0.614647
ENSG00000142102	PGGHG	734.044	-1.12267	0.554199	-2.02576	0.0427893	0.42872
ENSG00000170464	DNAJC18	59.7809	-1.12245	0.647205	-1.7343	0.0828653	0.526395
ENSG00000113763	UNC5A	64.5117	-1.12216	0.560647	-2.00155	0.0453333	0.436348
ENSG00000151617	EDNRA	1.48402	-1.12209	1.53791	-0.729616	0.465625	NA
ENSG00000130479	MAP1S	317.764	-1.12124	0.407564	-2.75107	0.00594008	0.197085
ENSG00000186517	ARHGAP30	875.031	-1.12079	0.346767	-3.23212	0.00122874	0.096384
ENSG00000253797	UTP14C	8.48198	-1.12027	1.01819	-1.10026	0.271219	NA
ENSG00000099849	RASSF7	62.7455	-1.12013	0.68801	-1.62808	0.103509	0.560164
ENSG00000162992	NEUROD1	3.06153	-1.11967	0.767989	-1.45792	0.144862	NA
ENSG00000188910	GJB3	24.08	-1.11899	0.715918	-1.56302	0.118049	0.583499
ENSG00000186635	ARAP1	6196.35	-1.11808	0.506996	-2.2053	0.027433	0.369537
ENSG00000133687	TMTC1	87.1377	-1.11681	0.621159	-1.79795	0.0721855	0.504337
ENSG00000148400	NOTCH1	665.504	-1.11674	0.470303	-2.37452	0.0175718	0.306139
ENSG00000141499	WRAP53	48.0695	-1.11671	0.690508	-1.61722	0.10583	0.563802
ENSG00000107331	ABCA2	172.94	-1.11648	0.594559	-1.87783	0.0604038	0.475723
ENSG00000117480	FAAH	55.7589	-1.11642	0.561812	-1.98718	0.0469024	0.442038
ENSG00000116096	SPR	36.8647	-1.11629	0.529794	-2.10702	0.0351157	0.406916
ENSG00000260596	DUX4	538.1	-1.11592	0.662966	-1.68322	0.0923326	0.548295
ENSG00000050327	ARHGEF5	116.956	-1.11579	0.453386	-2.46101	0.0138548	0.279184
ENSG00000152377	SPOCK1	10.7507	-1.11577	1.04473	-1.068	0.28552	NA
ENSG00000153443	UBALD1	165.67	-1.1156	0.483321	-2.3082	0.0209882	0.33013
ENSG00000160255	ITGB2	2445.18	-1.11549	0.392491	-2.84208	0.00448199	0.172678
ENSG00000172519	OR10H5	32.5776	-1.1154	0.557045	-2.00235	0.0452468	0.436172
ENSG00000160678	S100A1	21.4279	-1.11531	0.903967	-1.2338	0.217279	0.681345
ENSG00000130244	FAM98C	163.337	-1.1149	0.449622	-2.47964	0.0131514	0.274957
ENSG00000100504	PYGL	736.711	-1.11467	0.490815	-2.27107	0.0231428	0.344717
ENSG00000107738	VSIR	1584.1	-1.1141	0.362619	-3.07237	0.00212365	0.121162
ENSG00000174885	NLRP6	209.335	-1.11381	0.674652	-1.65094	0.0987518	0.557786
ENSG00000149743	TRPT1	114.817	-1.11343	0.402776	-2.76439	0.005703	0.194462
ENSG00000133116	KL	5.05139	-1.11339	0.739654	-1.50528	0.132251	NA
ENSG00000116922	C1orf109	39.9635	-1.11322	0.414243	-2.68736	0.00720189	0.215214
ENSG00000141738	GRB7	48.5394	-1.1127	0.800055	-1.39078	0.164292	0.635608
ENSG00000176040	TMPRSS7	3.04316	-1.11232	1.05135	-1.05799	0.290058	NA
ENSG00000165802	NSMF	56.5038	-1.11209	0.563395	-1.97391	0.0483919	0.447459
ENSG00000197870	PRB3	34.2627	-1.11135	0.889927	-1.24881	0.211733	0.67872
ENSG00000176076	KCNE5	10.3497	-1.11122	0.898287	-1.23704	0.216072	NA
ENSG00000109063	MYH3	23.5763	-1.11057	0.756463	-1.4681	0.142076	0.610881
ENSG00000141179	PCTP	112.846	-1.10972	0.422882	-2.62418	0.00868577	0.231407
ENSG00000042753	AP2S1	741.825	-1.1097	0.449562	-2.4684	0.0135717	0.277558
ENSG00000130299	GTPBP3	52.3927	-1.10841	0.488463	-2.26919	0.0232571	0.344831
ENSG00000184923	NUTM2A	13.4977	-1.10819	0.694868	-1.59482	0.110753	NA
ENSG00000006016	CRLF1	61.3279	-1.10797	0.615388	-1.80044	0.0717906	0.503539
ENSG00000198488	B3GNT6	16.1571	-1.10763	0.928886	-1.19243	0.233091	NA
ENSG00000123815	COQ8B	145.898	-1.10699	0.365133	-3.03175	0.00243141	0.127824
ENSG00000100842	EFS	6.18149	-1.1064	1.00901	-1.09652	0.272853	NA
ENSG00000181274	FRAT2	309.473	-1.10619	0.442275	-2.50114	0.0123793	0.267965
ENSG00000242732	RTL5	36.3607	-1.10586	0.460475	-2.40156	0.0163251	0.296635
ENSG00000165915	SLC39A13	143.744	-1.10523	0.413623	-2.67207	0.00753847	0.218986
ENSG00000181577	C6orf223	18.802	-1.10456	0.517525	-2.13431	0.0328176	0.395242
ENSG00000070444	MNT	474.676	-1.10425	0.487867	-2.26342	0.0236097	0.347018
ENSG00000177283	FZD8	6.7454	-1.10409	0.921861	-1.19768	0.231044	NA
ENSG00000130208	APOC1	1011.5	-1.10374	0.630635	-1.75021	0.0800821	0.521324
ENSG00000204175	GPRIN2	1.5918	-1.1036	1.26399	-0.87311	0.382603	NA
ENSG00000197921	HES5	2.06311	-1.10308	1.0996	-1.00316	0.315782	NA
ENSG00000188818	ZDHHC11	199.731	-1.10224	0.945299	-1.16603	0.243603	0.708072
ENSG00000086544	ITPKC	145.989	-1.10211	0.437721	-2.51783	0.0118081	0.261186
ENSG00000196209	SIRPB2	360.393	-1.10163	0.510032	-2.15992	0.0307791	0.384005
ENSG00000005206	SPPL2B	244.776	-1.10039	0.676758	-1.62598	0.103955	0.560164
ENSG00000008441	NFIX	58.6065	-1.10028	0.80203	-1.37186	0.170106	0.641859
ENSG00000050628	PTGER3	2.65042	-1.10021	1.08385	-1.0151	0.310058	NA
ENSG00000135736	CCDC102A	11.5172	-1.10011	0.965057	-1.13994	0.254311	NA
ENSG00000088876	ZNF343	20.7314	-1.09982	0.53609	-2.05155	0.0402131	0.418069
ENSG00000129353	SLC44A2	729.815	-1.09844	0.325017	-3.37962	0.000725863	0.078608
ENSG00000134775	FHOD3	10.14	-1.09836	1.13897	-0.964345	0.334873	NA
ENSG00000171722	SPATA46	1.90527	-1.09765	1.71207	-0.641124	0.521442	NA
ENSG00000106330	MOSPD3	39.3324	-1.09747	0.577722	-1.89966	0.0574782	0.46929
ENSG00000105617	LENG1	41.202	-1.09736	0.465256	-2.35862	0.018343	0.314316
ENSG00000116133	DHCR24	216.67	-1.09733	0.640756	-1.71256	0.0867941	0.534704
ENSG00000144824	PHLDB2	28.5405	-1.09721	0.694921	-1.5789	0.114359	0.577024
ENSG00000169221	TBC1D10B	223.524	-1.09696	0.339607	-3.2301	0.00123748	0.096384
ENSG00000196666	FAM180B	7.18443	-1.09685	0.61752	-1.77622	0.0756973	NA
ENSG00000125995	ROMO1	223.537	-1.09579	0.497914	-2.20075	0.0277535	0.371245
ENSG00000215397	SCRT2	15.8745	-1.09554	0.854187	-1.28255	0.199648	NA
ENSG00000235169	SMIM1	8.07026	-1.09543	1.23967	-0.883652	0.376884	NA
ENSG00000180043	FAM71E2	1.20081	-1.09522	2.05852	-0.532042	0.594697	NA
ENSG00000011028	MRC2	21.6065	-1.0952	0.571539	-1.91623	0.0553363	0.46585
ENSG00000132514	CLEC10A	41.3768	-1.09484	0.763138	-1.43466	0.151384	0.619494
ENSG00000112561	TFEB	418.759	-1.09359	0.452049	-2.41919	0.015555	0.291414
ENSG00000167967	E4F1	76.2816	-1.09352	0.44042	-2.48289	0.013032	0.27436
ENSG00000181396	OGFOD3	37.0939	-1.09337	0.453401	-2.41148	0.015888	0.292713
ENSG00000137745	MMP13	20.6509	-1.09241	0.434135	-2.5163	0.0118593	0.261891
ENSG00000171813	PWWP2B	55.8572	-1.09173	0.621782	-1.75581	0.0791211	0.51927
ENSG00000104783	KCNN4	263.151	-1.09136	0.462201	-2.36121	0.0182152	0.31351
ENSG00000189420	ZFP92	5.62503	-1.09112	0.520293	-2.09713	0.0359818	NA
ENSG00000125398	SOX9	20.2254	-1.09086	0.750518	-1.45348	0.146092	0.614094
ENSG00000144120	TMEM177	10.9543	-1.08995	0.978194	-1.11425	0.265174	NA
ENSG00000168067	MAP4K2	130.858	-1.08925	0.417161	-2.6111	0.00902518	0.234531
ENSG00000187266	EPOR	24.2346	-1.08864	0.562825	-1.93425	0.0530829	0.462409
ENSG00000158079	PTPDC1	15.0318	-1.08857	0.490757	-2.21815	0.0265448	NA
ENSG00000103145	HCFC1R1	130.188	-1.08837	0.441692	-2.46409	0.0137363	0.278366
ENSG00000103507	BCKDK	312.375	-1.08759	0.370906	-2.93225	0.00336519	0.147426
ENSG00000213347	MXD3	195.332	-1.08713	0.470705	-2.30959	0.020911	0.33013
ENSG00000182183	SHISAL2A	221.263	-1.08665	0.445224	-2.44067	0.0146601	0.284879
ENSG00000131650	KREMEN2	3.57574	-1.08644	1.01031	-1.07536	0.282214	NA
ENSG00000140044	JDP2	329.219	-1.08616	0.551633	-1.96898	0.0489552	0.450164
ENSG00000182175	RGMA	26.8248	-1.08601	0.544087	-1.99601	0.0459324	0.437711
ENSG00000102878	HSF4	56.0585	-1.08579	0.529834	-2.04929	0.0404333	0.418535
ENSG00000243449	C4orf48	41.6216	-1.08565	0.522046	-2.07961	0.0375618	0.415759
ENSG00000213741	RPS29	1601.23	-1.08562	0.596965	-1.81857	0.0689766	0.496768
ENSG00000143816	WNT9A	16.2923	-1.08548	0.816637	-1.32921	0.18378	NA
ENSG00000163958	ZDHHC19	300.048	-1.0849	0.646927	-1.67701	0.0935409	0.551029
ENSG00000260001	TGFBR3L	15.499	-1.08403	0.925738	-1.17099	0.241602	NA
ENSG00000110011	DNAJC4	166.539	-1.08328	0.358272	-3.02363	0.00249762	0.12994
ENSG00000101194	SLC17A9	79.8936	-1.08311	0.610862	-1.77309	0.076214	0.513038
ENSG00000134030	CTIF	80.2816	-1.0829	0.457724	-2.36583	0.0179897	0.311414
ENSG00000197530	MIB2	135.116	-1.08261	0.495028	-2.18696	0.0287455	0.374913
ENSG00000167210	LOXHD1	61.8921	-1.08195	0.666751	-1.62272	0.104649	0.560619
ENSG00000180871	CXCR2	1607.45	-1.08141	0.566232	-1.90984	0.0561539	0.466949
ENSG00000276410	H2BC3	25.0997	-1.08004	1.44271	-0.74862	0.454086	0.827094
ENSG00000042493	CAPG	1758.24	-1.07952	0.393261	-2.74506	0.00605006	0.198396
ENSG00000204323	SMIM5	41.8087	-1.07908	0.656675	-1.64324	0.100333	0.557786
ENSG00000185803	SLC52A2	101.339	-1.07903	0.465157	-2.31972	0.0203562	0.327958
ENSG00000268797	AC008537.1	4.45252	-1.07866	1.49865	-0.719753	0.471677	NA
ENSG00000187416	LHFPL3	2.45052	-1.0785	1.15215	-0.93607	0.349237	NA
ENSG00000182566	CLEC4G	2.92352	-1.07817	1.42714	-0.755471	0.449966	NA
ENSG00000175265	GOLGA8A	107.344	-1.07807	0.620721	-1.73681	0.0824214	0.526355
ENSG00000074219	TEAD2	7.98933	-1.07762	0.544509	-1.97907	0.0478086	NA
ENSG00000205456	TP53TG3D	1.21761	-1.0765	1.59275	-0.675874	0.499121	NA
ENSG00000025708	TYMP	4107.12	-1.07637	0.451986	-2.38143	0.0172455	0.303185
ENSG00000254997	KRTAP5-9	0.589436	-1.07582	2.17583	-0.49444	0.620996	NA
ENSG00000146828	SLC12A9	326.059	-1.07558	0.443434	-2.42558	0.0152841	0.289778
ENSG00000091592	NLRP1	345.529	-1.07546	0.482997	-2.22664	0.0259713	0.362247
ENSG00000214717	ZBED1	110.774	-1.07539	0.397297	-2.70676	0.00679426	0.209986
ENSG00000113303	BTNL8	246.024	-1.07535	0.534896	-2.01039	0.0443899	0.434035
ENSG00000125503	PPP1R12C	677.422	-1.0753	0.483432	-2.2243	0.026128	0.362393
ENSG00000002822	MAD1L1	290.741	-1.07471	0.447434	-2.40193	0.0163088	0.296635
ENSG00000147570	DNAJC5B	23.3026	-1.07454	0.71311	-1.50684	0.131852	0.598894
ENSG00000167528	ZNF641	158.805	-1.07355	0.44511	-2.41188	0.0158703	0.292713
ENSG00000239732	TLR9	19.1707	-1.07312	0.57785	-1.8571	0.0632976	0.483282
ENSG00000162460	TMEM82	2.1772	-1.07301	1.46139	-0.734237	0.462804	NA
ENSG00000107281	NPDC1	78.1819	-1.07278	0.864587	-1.2408	0.21468	0.681059
ENSG00000128283	CDC42EP1	49.79	-1.07221	0.610574	-1.75607	0.0790767	0.51927
ENSG00000165392	WRN	85.7427	-1.0721	0.56938	-1.88292	0.0597113	0.474151
ENSG00000114853	ZBTB47	21.3589	-1.07167	0.517367	-2.07139	0.0383227	0.417516
ENSG00000072682	P4HA2	420.885	-1.07134	0.411651	-2.60255	0.00925343	0.235869
ENSG00000232070	TMEM253	9.48554	-1.07099	0.81829	-1.30882	0.190597	NA
ENSG00000167107	ACSF2	155.862	-1.07072	0.49428	-2.16623	0.0302938	0.382901
ENSG00000134363	FST	20.8873	-1.07042	0.690377	-1.55048	0.121025	0.589323
ENSG00000130592	LSP1	3784.74	-1.07024	0.397154	-2.69478	0.00704343	0.212828
ENSG00000172780	RAB43	223.655	-1.07019	0.344825	-3.10357	0.00191203	0.116068
ENSG00000176788	BASP1	3685.57	-1.06966	0.505693	-2.11524	0.0344093	0.403638
ENSG00000131746	TNS4	69.8877	-1.06885	0.670899	-1.59315	0.111126	0.570678
ENSG00000123384	LRP1	923.875	-1.06871	0.497969	-2.14613	0.0318627	0.389395
ENSG00000185187	SIGIRR	146.361	-1.0677	0.703617	-1.51745	0.129154	0.597781
ENSG00000123119	NECAB1	23.8991	-1.06756	0.702387	-1.5199	0.128537	0.597417
ENSG00000115590	IL1R2	5200.94	-1.0675	0.508168	-2.10068	0.0356693	0.407912
ENSG00000212710	CTAGE1	0.733852	-1.06745	1.90235	-0.561121	0.574715	NA
ENSG00000105520	PLPPR2	268.402	-1.06734	0.431158	-2.47553	0.013304	0.274957
ENSG00000165379	LRFN5	1.18337	-1.06683	1.38129	-0.772344	0.439911	NA
ENSG00000197070	ARRDC1	230.722	-1.06618	0.508125	-2.09826	0.0358825	0.4087
ENSG00000119673	ACOT2	79.1372	-1.0659	0.608477	-1.75176	0.0798155	0.521324
ENSG00000262481	TMEM256-PLSCR3	3.9881	-1.06472	1.9681	-0.54099	0.588515	NA
ENSG00000099974	DDTL	80.8564	-1.06438	0.558405	-1.90611	0.056636	0.466949
ENSG00000142319	SLC6A3	11.5211	-1.06409	0.896035	-1.18755	0.23501	NA
ENSG00000163956	LRPAP1	726.484	-1.06367	0.332352	-3.20045	0.00137213	0.100403
ENSG00000229924	FAM90A26	1.02914	-1.06295	1.39494	-0.762003	0.446058	NA
ENSG00000123064	DDX54	146.811	-1.06268	0.541026	-1.96419	0.0495081	0.451729
ENSG00000189058	APOD	45.9632	-1.06201	0.477707	-2.22313	0.0262071	0.362393
ENSG00000166073	GPR176	2.46479	-1.06198	1.11888	-0.949148	0.342545	NA
ENSG00000153446	C16orf89	27.7619	-1.06165	0.703188	-1.50976	0.131104	0.598458
ENSG00000119333	WDR34	111.721	-1.0612	0.764805	-1.38754	0.165277	0.635608
ENSG00000183773	AIFM3	21.1977	-1.06076	0.647551	-1.63811	0.101398	0.559158
ENSG00000284512	AC092718.8	24.4018	-1.06062	0.454462	-2.33378	0.0196071	0.322898
ENSG00000130173	ANGPTL8	6.68933	-1.06053	1.01498	-1.04488	0.296078	NA
ENSG00000254470	AP5B1	426.465	-1.06022	0.4147	-2.5566	0.01057	0.251448
ENSG00000067836	ROGDI	90.0692	-1.05922	0.554326	-1.91082	0.0560276	0.466949
ENSG00000111863	ADTRP	133.916	-1.05909	0.432997	-2.44595	0.0144473	0.284151
ENSG00000167799	NUDT8	12.5469	-1.05908	1.21993	-0.868144	0.385315	NA
ENSG00000196081	ZNF724	28.8218	-1.05882	0.459846	-2.30255	0.0213039	0.332248
ENSG00000135631	RAB11FIP5	15.8032	-1.05817	0.626456	-1.68915	0.0911916	NA
ENSG00000142227	EMP3	2903.85	-1.05772	0.385711	-2.74226	0.00610181	0.19847
ENSG00000236761	CTAGE9	1.74571	-1.05697	1.50283	-0.70332	0.481857	NA
ENSG00000152082	MZT2B	180.562	-1.05653	0.517299	-2.04239	0.0411129	0.422265
ENSG00000103266	STUB1	108.648	-1.0565	0.400182	-2.64005	0.00828949	0.225784
ENSG00000273217	AC008695.1	1.4462	-1.0557	2.302	-0.458602	0.64652	NA
ENSG00000099960	SLC7A4	1.76371	-1.05505	1.47225	-0.716624	0.473606	NA
ENSG00000173535	TNFRSF10C	1851.39	-1.05476	0.602649	-1.75021	0.0800813	0.521324
ENSG00000151689	INPP1	124.002	-1.05426	0.375967	-2.80413	0.00504525	0.17973
ENSG00000158578	ALAS2	4.38315	-1.05418	1.22519	-0.860419	0.389558	NA
ENSG00000133710	SPINK5	5.01248	-1.05416	1.30782	-0.806042	0.420219	NA
ENSG00000174915	PTDSS2	63.5913	-1.05282	0.512467	-2.05442	0.0399355	0.417906
ENSG00000135506	OS9	1502.92	-1.05254	0.395952	-2.65826	0.0078546	0.221121
ENSG00000181029	TRAPPC5	270.336	-1.05248	0.4519	-2.32901	0.0198584	0.324665
ENSG00000108798	ABI3	109.378	-1.05217	0.681632	-1.5436	0.122685	0.592108
ENSG00000213648	SULT1A4	25.645	-1.05206	0.695106	-1.51352	0.130148	0.59809
ENSG00000163352	LENEP	6.41035	-1.05181	1.25031	-0.84124	0.400214	NA
ENSG00000177202	SPACA4	12.5824	-1.05176	1.30225	-0.807654	0.41929	NA
ENSG00000283515	AC020915.5	2.76029	-1.05143	0.873685	-1.20344	0.228807	NA
ENSG00000142794	NBPF3	61.4079	-1.05094	0.413432	-2.542	0.0110221	0.25549
ENSG00000168131	OR2B2	2.58301	-1.05045	1.07654	-0.975771	0.329178	NA
ENSG00000171811	CFAP46	185.304	-1.05018	1.13554	-0.924828	0.355056	0.776645
ENSG00000124140	SLC12A5	64.7167	-1.04973	0.519823	-2.0194	0.043446	0.431124
ENSG00000143878	RHOB	1284.77	-1.04929	0.356899	-2.94	0.00328209	0.146121
ENSG00000172461	FUT9	2.27402	-1.04859	0.856263	-1.22462	0.22072	NA
ENSG00000162738	VANGL2	9.88525	-1.04841	0.734854	-1.42669	0.15367	NA
ENSG00000196411	EPHB4	57.8493	-1.04809	0.548945	-1.90927	0.0562269	0.466949
ENSG00000136944	LMX1B	3.92959	-1.04786	0.660734	-1.5859	0.112762	NA
ENSG00000182141	ZNF708	116.405	-1.04672	0.41495	-2.52253	0.0116514	0.260583
ENSG00000283886	BX664615.2	13.1868	-1.04614	0.886385	-1.18023	0.23791	NA
ENSG00000079432	CIC	416.986	-1.0454	0.34213	-3.05557	0.00224635	0.124088
ENSG00000205809	KLRC2	17.7607	-1.04534	1.10096	-0.949481	0.342376	0.767469
ENSG00000150281	CTF1	20.1302	-1.0451	0.725834	-1.43986	0.149906	0.618305
ENSG00000073150	PANX2	53.1475	-1.04508	0.385347	-2.71205	0.00668675	0.209534
ENSG00000066230	SLC9A3	66.1321	-1.04442	0.805283	-1.29696	0.194644	0.663812
ENSG00000240972	MIF	635.287	-1.04434	0.582758	-1.79207	0.0731215	0.506203
ENSG00000134668	SPOCD1	54.0027	-1.04392	0.509696	-2.04813	0.0405477	0.419324
ENSG00000106013	ANKRD7	15.8138	-1.04316	0.642908	-1.62257	0.104681	NA
ENSG00000180138	CSNK1A1L	75.7179	-1.04255	0.753854	-1.38296	0.166678	0.638083
ENSG00000104983	CCDC61	55.4621	-1.0425	0.651393	-1.60042	0.109507	0.568966
ENSG00000165621	OXGR1	14.3083	-1.04133	0.850031	-1.22505	0.220558	NA
ENSG00000094914	AAAS	91.4197	-1.04103	0.549574	-1.89425	0.0581917	0.471828
ENSG00000168209	DDIT4	1127.19	-1.04083	0.504491	-2.06312	0.0391012	0.417906
ENSG00000171777	RASGRP4	448.815	-1.04064	0.445661	-2.33505	0.019541	0.322898
ENSG00000127663	KDM4B	467.818	-1.04034	0.40057	-2.59714	0.00940027	0.238299
ENSG00000186564	FOXD2	3.25144	-1.0397	0.717958	-1.44813	0.147581	NA
ENSG00000072818	ACAP1	418.798	-1.03962	0.342236	-3.03774	0.00238362	0.127021
ENSG00000126259	KIRREL2	5.99921	-1.03956	0.889209	-1.16908	0.24237	NA
ENSG00000130787	HIP1R	370.658	-1.0393	0.532256	-1.95263	0.0508631	0.457124
ENSG00000038427	VCAN	1127.59	-1.03919	0.451594	-2.30116	0.0213824	0.33252
ENSG00000175699	CCDC197	3.25076	-1.03884	1.75077	-0.593361	0.55294	NA
ENSG00000144579	CTDSP1	886.994	-1.03838	0.463475	-2.24043	0.0250633	0.355641
ENSG00000130584	ZBTB46	69.2156	-1.03836	0.482237	-2.15323	0.0313009	0.386414
ENSG00000137936	BCAR3	80.9313	-1.03826	0.670018	-1.5496	0.121237	0.589717
ENSG00000170190	SLC16A5	293.17	-1.03787	0.479703	-2.16356	0.030498	0.383451
ENSG00000183484	GPR132	308.02	-1.03784	0.378551	-2.74162	0.00611378	0.19847
ENSG00000183837	PNMA3	1.16135	-1.03762	1.19199	-0.870497	0.384029	NA
ENSG00000275489	C17orf98	3.64571	-1.03748	1.94094	-0.534528	0.592976	NA
ENSG00000169860	P2RY1	29.9655	-1.03738	0.565176	-1.83549	0.0664326	0.490694
ENSG00000099194	SCD	265.902	-1.03709	0.503742	-2.05877	0.0395165	0.417906
ENSG00000127507	ADGRE2	3237.45	-1.03708	0.475052	-2.18309	0.0290295	0.375332
ENSG00000141295	SCRN2	42.7745	-1.03706	0.613683	-1.68989	0.0910482	0.546486
ENSG00000125841	NRSN2	21.8454	-1.03696	0.752446	-1.37812	0.168165	0.638736
ENSG00000184005	ST6GALNAC3	75.1882	-1.03664	0.598096	-1.73324	0.0830528	0.527091
ENSG00000167191	GPRC5B	12.3713	-1.03648	0.888937	-1.16598	0.243624	NA
ENSG00000226321	CROCC2	60.2803	-1.03642	0.684455	-1.51423	0.129968	0.59809
ENSG00000179115	FARSA	126.917	-1.03626	0.507883	-2.04036	0.0413149	0.422783
ENSG00000125337	KIF25	34.3624	-1.03576	0.668261	-1.54993	0.121157	0.589542
ENSG00000130751	NPAS1	7.1271	-1.0349	0.81098	-1.27611	0.201916	NA
ENSG00000262814	MRPL12	78.6671	-1.0345	0.563598	-1.83552	0.066428	0.490694
ENSG00000112541	PDE10A	7.59188	-1.03418	0.701399	-1.47445	0.140359	NA
ENSG00000056998	GYG2	5.66209	-1.03406	1.18998	-0.868978	0.384859	NA
ENSG00000008710	PKD1	341.383	-1.034	0.66376	-1.55779	0.119284	0.584472
ENSG00000167074	TEF	26.254	-1.033	0.872012	-1.18462	0.236167	0.701385
ENSG00000117318	ID3	37.5219	-1.03181	0.647547	-1.59342	0.111067	0.570593
ENSG00000181409	AATK	584.692	-1.0317	0.532601	-1.9371	0.0527337	0.462409
ENSG00000248871	TNFSF12-TNFSF13	27.7991	-1.03124	1.14229	-0.902779	0.366643	0.781574
ENSG00000124227	ANKRD60	1.94	-1.03012	1.69103	-0.609169	0.542413	NA
ENSG00000067445	TRO	30.1242	-1.02977	0.812768	-1.26699	0.205157	0.673591
ENSG00000197956	S100A6	6056.92	-1.02957	0.486009	-2.11841	0.0341405	0.401529
ENSG00000128710	HOXD10	0.558216	-1.02951	1.8274	-0.563372	0.573182	NA
ENSG00000138678	GPAT3	225.849	-1.02907	0.334645	-3.07512	0.00210419	0.121162
ENSG00000051180	RAD51	28.5055	-1.02903	0.583215	-1.76441	0.0776634	0.51576
ENSG00000066248	NGEF	26.6078	-1.02788	0.741253	-1.38667	0.165541	0.635725
ENSG00000163435	ELF3	1084.7	-1.02782	0.865879	-1.18703	0.235218	0.700754
ENSG00000286102	AP000552.6	8.27862	-1.02687	1.1131	-0.922528	0.356253	NA
ENSG00000116147	TNR	8.19193	-1.02663	0.660724	-1.55379	0.120235	NA
ENSG00000184557	SOCS3	3206.45	-1.02647	0.430827	-2.38257	0.0171924	0.30317
ENSG00000113231	PDE8B	18.4958	-1.02643	0.781629	-1.31319	0.189118	0.659308
ENSG00000085265	FCN1	121.294	-1.02561	0.460383	-2.22773	0.0258984	0.362247
ENSG00000105287	PRKD2	715.473	-1.02515	0.384407	-2.66683	0.00765701	0.22007
ENSG00000012211	PRICKLE3	63.369	-1.02484	0.40665	-2.52021	0.0117286	0.260976
ENSG00000178935	ZNF552	204.982	-1.02476	0.465989	-2.19911	0.02787	0.372112
ENSG00000157060	SHCBP1L	3.02126	-1.02435	1.01193	-1.01227	0.31141	NA
ENSG00000182759	MAFA	8.55211	-1.02429	0.839304	-1.22041	0.222311	NA
ENSG00000197461	PDGFA	321.651	-1.02389	0.649528	-1.57635	0.114944	0.578497
ENSG00000163803	PLB1	397.463	-1.02319	0.491687	-2.08097	0.0374366	0.415734
ENSG00000183117	CSMD1	84.6429	-1.02308	0.616112	-1.66054	0.0968067	0.556004
ENSG00000130032	PRRG3	19.7952	-1.02307	0.531682	-1.92422	0.0543272	0.463559
ENSG00000163945	UVSSA	164.475	-1.02258	0.429526	-2.38071	0.0172794	0.303387
ENSG00000121413	ZSCAN18	127.231	-1.02238	0.590973	-1.73	0.0836301	0.527733
ENSG00000196878	LAMB3	420.794	-1.02111	0.413832	-2.46745	0.0136079	0.277558
ENSG00000166664	CHRFAM7A	48.2376	-1.02098	0.735826	-1.38753	0.16528	0.635608
ENSG00000166507	NDST2	344.961	-1.02098	0.314258	-3.24884	0.00115875	0.096384
ENSG00000269858	EGLN2	688.459	-1.02084	0.391264	-2.60909	0.0090784	0.234531
ENSG00000115616	SLC9A2	4.119	-1.02043	1.06944	-0.954172	0.339997	NA
ENSG00000173599	PC	54.2613	-1.02033	0.614983	-1.65913	0.0970903	0.556123
ENSG00000167685	ZNF444	90.2739	-1.01998	0.570053	-1.78927	0.0735716	0.507873
ENSG00000198929	NOS1AP	11.7152	-1.01983	0.756067	-1.34887	0.17738	NA
ENSG00000173638	SLC19A1	498.961	-1.01926	0.496291	-2.05376	0.0399989	0.417906
ENSG00000120055	C10orf95	54.0642	-1.01821	0.728232	-1.39819	0.162056	0.633915
ENSG00000006015	REX1BD	114.095	-1.01689	0.326518	-3.11436	0.00184347	0.114472
ENSG00000130748	TMEM160	57.0715	-1.01674	0.712113	-1.42778	0.153356	0.620994
ENSG00000153165	RGPD3	1.45379	-1.01612	1.0913	-0.93111	0.351796	NA
ENSG00000124772	CPNE5	69.8931	-1.01596	0.495286	-2.05127	0.0402411	0.418069
ENSG00000119574	ZBTB45	59.0048	-1.01573	0.394363	-2.57561	0.0100063	0.243625
ENSG00000170689	HOXB9	0.358631	-1.01571	2.0891	-0.486195	0.626829	NA
ENSG00000224531	SMIM13	31.9729	-1.01566	0.45141	-2.24998	0.0244504	0.352112
ENSG00000183963	SMTN	27.7192	-1.01562	0.635076	-1.59922	0.109772	0.569126
ENSG00000159650	UROC1	1.22104	-1.01551	1.48713	-0.682866	0.494692	NA
ENSG00000185361	TNFAIP8L1	108.644	-1.0148	0.578328	-1.75472	0.0793075	0.519644
ENSG00000165188	RNF183	7.71438	-1.0142	0.913039	-1.1108	0.266655	NA
ENSG00000072840	EVC	16.0898	-1.01389	0.752707	-1.347	0.177982	NA
ENSG00000162456	KNCN	4.47368	-1.01358	1.27471	-0.795146	0.426529	NA
ENSG00000162004	CCDC78	221.569	-1.01245	1.12196	-0.902389	0.36685	0.781574
ENSG00000140995	DEF8	376.499	-1.01231	0.386095	-2.62193	0.00874344	0.232078
ENSG00000241598	KRTAP5-4	1.21392	-1.0113	1.13994	-0.887151	0.374998	NA
ENSG00000101474	APMAP	222.168	-1.01052	0.362064	-2.791	0.00525451	0.186205
ENSG00000179604	CDC42EP4	162.859	-1.0104	0.493828	-2.04606	0.0407509	0.420368
ENSG00000173338	KCNK7	147.643	-1.01038	0.622853	-1.62218	0.104764	0.560619
ENSG00000069122	ADGRF5	10.3754	-1.01009	0.828325	-1.21944	0.222677	NA
ENSG00000161677	JOSD2	183.791	-1.00982	0.486595	-2.07527	0.0379612	0.417516
ENSG00000125691	RPL23	2034.22	-1.00969	0.625174	-1.61506	0.106299	0.5643
ENSG00000147697	GSDMC	22.6567	-1.00915	0.791175	-1.2755	0.202131	0.669665
ENSG00000108509	CAMTA2	398.249	-1.00905	0.377732	-2.67132	0.00755526	0.218986
ENSG00000128228	SDF2L1	98.1061	-1.00892	0.620483	-1.62602	0.103946	0.560164
ENSG00000212747	RTL8B	4.8404	-1.00818	0.805381	-1.2518	0.210643	NA
ENSG00000197933	ZNF823	11.8831	-1.00812	0.52111	-1.93456	0.0530439	NA
ENSG00000187808	SOWAHD	9.32132	-1.00797	0.689608	-1.46166	0.143834	NA
ENSG00000069399	BCL3	2961.72	-1.00793	0.405765	-2.48401	0.0129911	0.274354
ENSG00000167700	MFSD3	23.4948	-1.00752	0.690129	-1.4599	0.144318	0.612516
ENSG00000007372	PAX6	26.3326	-1.00747	0.514249	-1.9591	0.0501011	0.453052
ENSG00000188199	NUTM2B	24.6362	-1.00741	0.532938	-1.89029	0.0587191	0.471828
ENSG00000111341	MGP	20.2308	-1.00703	0.486265	-2.07095	0.0383631	0.417516
ENSG00000187017	ESPN	110.597	-1.00698	1.17646	-0.855936	0.392033	0.796097
ENSG00000125534	PPDPF	814.33	-1.00609	0.53168	-1.89228	0.0584539	0.471828
ENSG00000143256	PFDN2	150.609	-1.00556	0.607332	-1.65571	0.0977808	0.5571
ENSG00000125520	SLC2A4RG	89.2415	-1.00529	0.420661	-2.38979	0.016858	0.301575
ENSG00000186523	FAM86B1	224.239	-1.00504	0.580258	-1.73205	0.0832644	0.527375
ENSG00000153303	FRMD1	1.35523	-1.00462	1.20147	-0.836159	0.403066	NA
ENSG00000130005	GAMT	37.0731	-1.00457	0.58502	-1.71716	0.0859498	0.532008
ENSG00000185189	NRBP2	52.8284	-1.00445	0.484073	-2.075	0.0379867	0.417516
ENSG00000129749	CHRNA10	71.0375	-1.00421	0.517414	-1.94083	0.0522789	0.462409
ENSG00000137818	RPLP1	1387.31	-1.00395	0.397819	-2.52364	0.0116146	0.26031
ENSG00000148832	PAOX	28.4979	-1.00386	0.913476	-1.09895	0.271791	0.726449
ENSG00000171611	PTCRA	11.7991	-1.00361	0.815947	-1.23	0.218697	NA
ENSG00000158825	CDA	285.17	-1.00361	0.58937	-1.70284	0.0885972	0.54
ENSG00000182521	TBPL2	27.0551	-1.00354	0.880004	-1.14038	0.254128	0.714227
ENSG00000176903	PNMA1	95.0382	-1.00345	0.475916	-2.10846	0.0349916	0.406245
ENSG00000186710	CFAP73	136.573	-1.00325	0.936371	-1.07142	0.28398	0.734578
ENSG00000100359	SGSM3	253.799	-1.00277	0.560755	-1.78825	0.0737357	0.508228
ENSG00000049769	PPP1R3F	17.5428	-1.00256	0.667994	-1.50085	0.133393	0.599894
ENSG00000092051	JPH4	4.04677	-1.00204	0.793658	-1.26256	0.206747	NA
ENSG00000124104	SNX21	50.7357	-1.00199	0.434017	-2.30864	0.0209637	0.33013
ENSG00000109736	MFSD10	300.157	-1.00172	0.493395	-2.03026	0.0423296	0.427305
ENSG00000164867	NOS3	40.8644	-1.00132	0.564997	-1.77226	0.0763508	0.513131
ENSG00000130755	GMFG	1284.14	-1.00076	0.497782	-2.01043	0.0443853	0.434035
ENSG00000101443	WFDC2	1677.5	-1.00059	0.838954	-1.19267	0.232999	0.700754
ENSG00000181031	RPH3AL	57.3547	-1.00026	0.611012	-1.63705	0.10162	0.559158
ENSG00000229544	NKX1-2	0.510582	-1.00015	1.73214	-0.577408	0.563664	NA
ENSG00000099282	TSPAN15	105.679	-0.999962	0.541499	-1.84666	0.0647969	0.487914
ENSG00000241370	RPP21	32.0069	-0.999837	0.690005	-1.44903	0.14733	0.614647
ENSG00000162627	SNX7	25.5699	-0.999255	0.753942	-1.32537	0.185047	0.655445
ENSG00000136279	DBNL	738.066	-0.9992	0.32844	-3.04226	0.00234811	0.126136
ENSG00000125753	VASP	4533.29	-0.999073	0.372906	-2.67915	0.00738084	0.217565
ENSG00000286190	AC055839.2	50.4183	-0.998424	0.565367	-1.76597	0.0774002	0.515126
ENSG00000105146	AURKC	12.7086	-0.997815	0.720388	-1.38511	0.166019	NA
ENSG00000162931	TRIM17	18.1681	-0.997352	0.544669	-1.83112	0.0670832	0.491665
ENSG00000229117	RPL41	5901.19	-0.997229	0.564916	-1.76527	0.0775186	0.515407
ENSG00000204103	MAFB	963.431	-0.997157	0.425501	-2.34349	0.0191044	0.319785
ENSG00000196465	MYL6B	63.222	-0.996805	0.347738	-2.86654	0.00414979	0.165223
ENSG00000092295	TGM1	43.6365	-0.996313	0.541834	-1.83878	0.0659475	0.490033
ENSG00000257704	INAFM1	123.742	-0.996283	0.524093	-1.90097	0.0573065	0.469214
ENSG00000111676	ATN1	137.795	-0.996267	0.481615	-2.0686	0.038584	0.417516
ENSG00000177700	POLR2L	143.135	-0.99623	0.541674	-1.83917	0.0658906	0.490033
ENSG00000130827	PLXNA3	227.618	-0.995643	0.467218	-2.13101	0.0330887	0.395787
ENSG00000130234	ACE2	3.64415	-0.995505	0.824532	-1.20736	0.227294	NA
ENSG00000167543	TP53I13	137.223	-0.994733	0.555115	-1.79194	0.0731427	0.506203
ENSG00000149823	VPS51	259.167	-0.994376	0.365801	-2.71835	0.00656075	0.207023
ENSG00000177731	FLII	1239.19	-0.993478	0.353961	-2.80674	0.00500451	0.179698
ENSG00000156140	ADAMTS3	1.66747	-0.993459	1.5526	-0.639867	0.522259	NA
ENSG00000106089	STX1A	114.729	-0.993115	0.427481	-2.32318	0.0201696	0.326805
ENSG00000160256	FAM207A	67.4038	-0.993064	0.578062	-1.71792	0.0858114	0.532008
ENSG00000101311	FERMT1	7.90939	-0.992543	0.830087	-1.19571	0.23181	NA
ENSG00000161671	EMC10	203.329	-0.992253	0.475849	-2.08523	0.0370486	0.413873
ENSG00000100599	AL159141.1	589.71	-0.991538	0.302252	-3.2805	0.00103624	0.0921533
ENSG00000170396	ZNF804A	21.398	-0.991526	0.539914	-1.83645	0.066291	0.490694
ENSG00000281406	BLACAT1	3.57861	-0.991447	1.18738	-0.834985	0.403726	NA
ENSG00000144130	NT5DC4	28.8358	-0.990068	0.663144	-1.49299	0.135439	0.601721
ENSG00000104936	DMPK	95.3301	-0.989766	0.681407	-1.45253	0.146353	0.614094
ENSG00000100302	RASD2	0.808901	-0.989736	1.42309	-0.695482	0.486753	NA
ENSG00000164684	ZNF704	18.1465	-0.989649	0.998608	-0.991029	0.321672	0.757036
ENSG00000132589	FLOT2	984.844	-0.989351	0.421719	-2.346	0.0189763	0.319785
ENSG00000157368	IL34	4.11894	-0.989343	1.41951	-0.696961	0.485827	NA
ENSG00000148288	GBGT1	231.578	-0.988665	0.414408	-2.38573	0.0170455	0.302417
ENSG00000158792	SPATA2L	120.898	-0.988614	0.400836	-2.46638	0.0136488	0.277558
ENSG00000012232	EXTL3	235.59	-0.98843	0.361495	-2.73428	0.00625167	0.201019
ENSG00000169896	ITGAM	2077.03	-0.988134	0.42131	-2.34538	0.0190076	0.319785
ENSG00000020181	ADGRA2	9.74983	-0.9881	0.800235	-1.23476	0.216919	NA
ENSG00000167470	MIDN	1638.16	-0.987779	0.392081	-2.51932	0.0117581	0.260976
ENSG00000266714	MYO15B	1019.55	-0.987136	0.539291	-1.83043	0.0671854	0.491815
ENSG00000204577	LILRB3	2634.03	-0.986279	0.397889	-2.47878	0.0131834	0.274957
ENSG00000166924	NYAP1	1.22042	-0.986044	1.63525	-0.602991	0.546515	NA
ENSG00000005001	PRSS22	289.57	-0.985079	0.862371	-1.14229	0.253333	0.714227
ENSG00000111344	RASAL1	13.7282	-0.984259	0.605565	-1.62536	0.104087	NA
ENSG00000151651	ADAM8	2239.37	-0.984147	0.413982	-2.37727	0.0174413	0.305182
ENSG00000180089	TMEM86B	39.6967	-0.983907	0.640655	-1.53578	0.124592	0.593717
ENSG00000180834	MAP6D1	15.2421	-0.98361	0.938597	-1.04796	0.294658	NA
ENSG00000100221	JOSD1	625.437	-0.983231	0.29529	-3.32971	0.000869366	0.0841964
ENSG00000182885	ADGRG3	3401.11	-0.983124	0.460067	-2.13691	0.032605	0.393931
ENSG00000132470	ITGB4	168.665	-0.982737	0.676251	-1.45321	0.146165	0.614094
ENSG00000267314	AC104532.1	3.17759	-0.982383	1.45158	-0.676768	0.498553	NA
ENSG00000166484	MAPK7	91.494	-0.982252	0.303924	-3.2319	0.00122968	0.096384
ENSG00000165752	STK32C	47.9808	-0.982185	0.561943	-1.74784	0.0804921	0.521849
ENSG00000205057	CLLU1OS	3.29664	-0.98214	1.7224	-0.570215	0.568532	NA
ENSG00000130167	TSPAN16	88.5417	-0.981871	0.732552	-1.34034	0.180134	0.650542
ENSG00000127586	CHTF18	43.3637	-0.981852	0.47616	-2.06202	0.0392058	0.417906
ENSG00000236398	TAS2R39	13.3429	-0.981492	0.930625	-1.05466	0.291582	NA
ENSG00000175445	LPL	146.765	-0.981189	0.489828	-2.00313	0.0451635	0.436075
ENSG00000132517	SLC52A1	26.4882	-0.980891	0.639313	-1.53429	0.124958	0.593717
ENSG00000164175	SLC45A2	2.02621	-0.980778	1.96709	-0.498592	0.618067	NA
ENSG00000185905	C16orf54	336.268	-0.980679	0.346058	-2.83385	0.00459902	0.174152
ENSG00000186407	CD300E	369.3	-0.980344	0.389848	-2.51468	0.011914	0.262244
ENSG00000161016	RPL8	2108.6	-0.980099	0.437003	-2.24278	0.0249113	0.355083
ENSG00000182195	LDOC1	56.4586	-0.979784	0.485436	-2.01836	0.043554	0.431124
ENSG00000127084	FGD3	839.371	-0.979205	0.35516	-2.75708	0.00583193	0.196359
ENSG00000169129	AFAP1L2	8.20917	-0.979189	1.06849	-0.91642	0.359446	NA
ENSG00000076344	RGS11	2.56521	-0.978865	0.872526	-1.12188	0.261915	NA
ENSG00000197496	SLC2A10	45.7672	-0.978227	0.920662	-1.06253	0.287997	0.736686
ENSG00000103044	HAS3	30.4997	-0.978105	0.700196	-1.3969	0.162443	0.633915
ENSG00000286261	AC022137.3	61.6529	-0.977867	0.484649	-2.01768	0.0436247	0.431124
ENSG00000171794	UTF1	1.41035	-0.976669	1.64807	-0.592613	0.55344	NA
ENSG00000182578	CSF1R	549.367	-0.976421	0.5526	-1.76696	0.0772351	0.514946
ENSG00000173581	CCDC106	12.9814	-0.976413	0.51981	-1.8784	0.0603261	NA
ENSG00000171368	TPPP	27.7612	-0.976093	0.758518	-1.28684	0.198149	0.665821
ENSG00000023892	DEF6	200.749	-0.975921	0.446806	-2.18422	0.0289464	0.375232
ENSG00000174500	GCSAM	45.6029	-0.975738	0.846117	-1.1532	0.24883	0.71189
ENSG00000119965	C10orf88	22.9889	-0.975564	0.46558	-2.09537	0.0361377	0.4087
ENSG00000130203	APOE	1094.46	-0.975478	0.641372	-1.52092	0.128279	0.597368
ENSG00000213563	C8orf82	36.1324	-0.975304	0.492384	-1.98078	0.0476161	0.444067
ENSG00000162576	MXRA8	43.5683	-0.975145	0.685144	-1.42327	0.154658	0.623652
ENSG00000026559	KCNG1	6.5376	-0.975013	0.6581	-1.48156	0.138458	NA
ENSG00000162571	TTLL10	273.303	-0.974958	1.10694	-0.880765	0.378445	0.788762
ENSG00000164023	SGMS2	293.772	-0.974583	0.503677	-1.93494	0.0529981	0.462409
ENSG00000175538	KCNE3	302.032	-0.973629	0.296864	-3.27972	0.0010391	0.0921533
ENSG00000147485	PXDNL	1.75619	-0.973358	1.17277	-0.829967	0.406557	NA
ENSG00000134686	PHC2	1023.26	-0.973197	0.339375	-2.86762	0.00413576	0.165223
ENSG00000079841	RIMS1	78.8706	-0.973177	0.741904	-1.31173	0.189611	0.660007
ENSG00000186787	SPIN2B	15.142	-0.973155	1.17105	-0.831013	0.405966	NA
ENSG00000142552	RCN3	185.907	-0.972682	0.569321	-1.7085	0.0875445	0.536969
ENSG00000152213	ARL11	465.989	-0.972327	0.498532	-1.95038	0.0511306	0.457124
ENSG00000182545	RNASE10	53.1963	-0.972164	0.573305	-1.69572	0.0899392	0.543142
ENSG00000249319	AC068533.4	3.74126	-0.97132	1.50669	-0.644671	0.519141	NA
ENSG00000147596	PRDM14	5.82914	-0.970973	0.713619	-1.36063	0.17363	NA
ENSG00000139410	SDSL	120.375	-0.970698	0.453847	-2.13882	0.0324501	0.393265
ENSG00000204969	PCDHA2	1.00499	-0.970459	1.62842	-0.595953	0.551207	NA
ENSG00000173264	GPR137	155.684	-0.970278	0.354837	-2.73443	0.00624877	0.201019
ENSG00000166963	MAP1A	19.5042	-0.970086	0.803898	-1.20673	0.227537	0.695183
ENSG00000169231	THBS3	324.612	-0.969975	0.647537	-1.49795	0.134148	0.600462
ENSG00000058085	LAMC2	90.0778	-0.969737	0.731476	-1.32573	0.18493	0.65534
ENSG00000112559	MDFI	24.6081	-0.96957	1.49991	-0.646418	0.518008	0.858717
ENSG00000197272	IL27	98.8745	-0.969421	0.56612	-1.7124	0.0868238	0.534704
ENSG00000180801	ARSJ	23.7017	-0.969291	0.870459	-1.11354	0.265476	0.722126
ENSG00000213923	CSNK1E	281.794	-0.969005	0.364673	-2.65719	0.00787955	0.221121
ENSG00000204305	AGER	181.767	-0.968719	0.483388	-2.00402	0.0450681	0.435465
ENSG00000101246	ARFRP1	157.646	-0.967572	0.422665	-2.28922	0.0220667	0.338298
ENSG00000180592	SKIDA1	12.2861	-0.96749	0.541712	-1.78599	0.0741013	NA
ENSG00000102858	MGRN1	707.037	-0.967285	0.371747	-2.602	0.00926824	0.235869
ENSG00000188037	CLCN1	1.54541	-0.96711	1.23096	-0.785654	0.43207	NA
ENSG00000284631	SCYGR4	20.5888	-0.96691	0.564929	-1.71156	0.0869777	0.534704
ENSG00000133619	KRBA1	44.1642	-0.966786	0.635825	-1.52052	0.12838	0.597368
ENSG00000133112	TPT1	10365.8	-0.966537	0.609422	-1.58599	0.112742	0.573417
ENSG00000197238	H4C11	780.538	-0.966451	0.822873	-1.17448	0.240201	0.705336
ENSG00000220008	LINGO3	56.5927	-0.966315	0.557794	-1.73239	0.0832047	0.527375
ENSG00000007255	TRAPPC6A	51.9597	-0.96596	0.406003	-2.37919	0.0173506	0.304243
ENSG00000137124	ALDH1B1	18.4559	-0.965626	0.505491	-1.91027	0.0560979	0.466949
ENSG00000060656	PTPRU	63.2815	-0.965203	0.922182	-1.04665	0.29526	0.740836
ENSG00000180549	FUT7	37.5113	-0.964725	0.593971	-1.6242	0.104334	0.560452
ENSG00000205464	ATP6AP1L	26.473	-0.964507	0.396905	-2.43007	0.015096	0.288561
ENSG00000182986	ZNF320	167.406	-0.964469	0.509615	-1.89254	0.0584187	0.471828
ENSG00000261371	PECAM1	828.607	-0.964048	0.444515	-2.16876	0.0301008	0.381888
ENSG00000175711	B3GNTL1	538.75	-0.963887	0.529603	-1.82002	0.0687562	0.496666
ENSG00000167701	GPT	17.638	-0.963872	1.04861	-0.919192	0.357995	0.777584
ENSG00000088899	LZTS3	19.0061	-0.963649	0.80321	-1.19975	0.230237	0.698287
ENSG00000151240	DIP2C	10.4593	-0.963069	0.643879	-1.49573	0.134724	NA
ENSG00000141522	ARHGDIA	1772.23	-0.963031	0.321006	-3.00004	0.00269945	0.134347
ENSG00000173486	FKBP2	212.856	-0.962348	0.408335	-2.35676	0.0184351	0.315096
ENSG00000125779	PANK2	402.395	-0.962332	0.363647	-2.64634	0.00813687	0.224794
ENSG00000174136	RGMB	20.5456	-0.96229	0.602983	-1.59588	0.110515	0.570572
ENSG00000137491	SLCO2B1	549.893	-0.962219	0.519713	-1.85144	0.0641056	0.486161
ENSG00000163464	CXCR1	1038.4	-0.962151	0.540904	-1.77878	0.0752753	0.512446
ENSG00000127452	FBXL12	126.959	-0.962124	0.422873	-2.27521	0.0228934	0.342819
ENSG00000100078	PLA2G3	0.773929	-0.961935	1.65906	-0.579807	0.562045	NA
ENSG00000166579	NDEL1	2022.08	-0.96166	0.406119	-2.36792	0.0178882	0.310452
ENSG00000010327	STAB1	405.889	-0.961478	0.573103	-1.67767	0.0934113	0.551029
ENSG00000126458	RRAS	85.4622	-0.961149	0.557442	-1.72421	0.0846692	0.529837
ENSG00000176438	SYNE3	124.265	-0.960113	0.371848	-2.582	0.00982287	0.241768
ENSG00000171532	NEUROD2	6.13305	-0.960042	0.694111	-1.38312	0.166627	NA
ENSG00000182871	COL18A1	243.69	-0.959595	0.633568	-1.51459	0.129877	0.59809
ENSG00000125864	BFSP1	4.82966	-0.959568	0.811694	-1.18218	0.237135	NA
ENSG00000103187	COTL1	1987.73	-0.959545	0.360801	-2.65948	0.00782609	0.221121
ENSG00000060971	ACAA1	733.689	-0.958961	0.315623	-3.03831	0.00237908	0.127021
ENSG00000149489	ROM1	13.4145	-0.958654	0.451549	-2.12304	0.0337509	NA
ENSG00000198298	ZNF485	14.1036	-0.957521	0.583384	-1.64132	0.100731	NA
ENSG00000103326	CAPN15	248.699	-0.957299	0.438133	-2.18495	0.0288924	0.375232
ENSG00000173114	LRRN3	21.1313	-0.957252	0.614498	-1.55778	0.119286	0.584472
ENSG00000139722	VPS37B	648.337	-0.95717	0.283935	-3.37108	0.00074873	0.0798076
ENSG00000138172	CALHM2	95.3383	-0.957138	0.408203	-2.34476	0.0190393	0.319785
ENSG00000172216	CEBPB	4885.44	-0.955917	0.393521	-2.42914	0.0151347	0.288561
ENSG00000162076	FLYWCH2	49.1206	-0.95568	0.622516	-1.53519	0.124737	0.593717
ENSG00000198064	NPIPB13	149.8	-0.955493	0.643724	-1.48432	0.137724	0.606253
ENSG00000214212	C19orf38	139.815	-0.955271	0.499106	-1.91396	0.0556248	0.466949
ENSG00000163462	TRIM46	20.2421	-0.955204	0.76632	-1.24648	0.212587	0.679303
ENSG00000121691	CAT	163.918	-0.954729	0.537311	-1.77687	0.0755903	0.512446
ENSG00000107223	EDF1	372.375	-0.954364	0.440354	-2.16727	0.0302145	0.382901
ENSG00000165113	GKAP1	35.7901	-0.954116	0.48823	-1.95424	0.0506733	0.456397
ENSG00000134201	GSTM5	2.11616	-0.953998	1.66971	-0.571355	0.567759	NA
ENSG00000197363	ZNF517	25.4723	-0.953977	0.399524	-2.38778	0.0169505	0.302317
ENSG00000160877	NACC1	191.254	-0.953791	0.411705	-2.31668	0.0205209	0.329239
ENSG00000159496	RGL4	461.378	-0.953747	0.493055	-1.93436	0.0530687	0.462409
ENSG00000157326	DHRS4	41.2033	-0.953402	0.520914	-1.83025	0.0672127	0.491815
ENSG00000177106	EPS8L2	152.044	-0.953347	0.893506	-1.06697	0.285984	0.736317
ENSG00000120708	TGFBI	1421.19	-0.952526	0.474213	-2.00865	0.0445745	0.434586
ENSG00000198502	HLA-DRB5	798.094	-0.951369	0.717175	-1.32655	0.184658	0.654888
ENSG00000213020	ZNF611	490.793	-0.951324	0.36764	-2.58765	0.00966322	0.240461
ENSG00000185345	PRKN	16.5788	-0.951306	0.586689	-1.62148	0.104914	NA
ENSG00000179476	C14orf28	13.9815	-0.950892	0.690118	-1.37787	0.168244	NA
ENSG00000228278	ORM2	194.462	-0.950814	0.562829	-1.68935	0.0911529	0.546526
ENSG00000254126	CD8B2	3.71992	-0.950187	0.75369	-1.26071	0.207412	NA
ENSG00000214940	NPIPA8	4.54907	-0.949545	1.74727	-0.543445	0.586823	NA
ENSG00000275832	ARHGAP23	56.4529	-0.949147	0.686351	-1.38289	0.166699	0.638083
ENSG00000243477	NAA80	16.3488	-0.948994	0.759328	-1.24978	0.211379	NA
ENSG00000157554	ERG	5.23822	-0.948641	0.75895	-1.24994	0.211322	NA
ENSG00000203618	GP1BB	6.50192	-0.948626	1.1291	-0.840158	0.40082	NA
ENSG00000187051	RPS19BP1	178.167	-0.948504	0.329416	-2.87935	0.00398496	0.16151
ENSG00000158062	UBXN11	279.364	-0.948472	0.514561	-1.84326	0.0652905	0.488445
ENSG00000204428	LY6G5C	92.1206	-0.948039	0.475282	-1.99469	0.0460768	0.438637
ENSG00000183828	NUDT14	123.012	-0.947925	0.540151	-1.75493	0.079272	0.519644
ENSG00000167548	KMT2D	754.089	-0.946338	0.377872	-2.50439	0.0122664	0.266606
ENSG00000178363	CALML3	2.9107	-0.946266	1.51046	-0.626475	0.531003	NA
ENSG00000101940	WDR13	306.626	-0.94609	0.364819	-2.59331	0.00950568	0.238736
ENSG00000132475	H3-3B	8951.14	-0.946048	0.31155	-3.03659	0.00239273	0.127021
ENSG00000076356	PLXNA2	60.9435	-0.945822	0.593428	-1.59383	0.110974	0.570575
ENSG00000205002	AARD	10.84	-0.945122	0.603589	-1.56584	0.117387	NA
ENSG00000171786	NHLH1	10.0995	-0.945109	0.601669	-1.57081	0.116226	NA
ENSG00000133055	MYBPH	20.2249	-0.944659	0.668201	-1.41374	0.15744	0.626657
ENSG00000105404	RABAC1	220.427	-0.944473	0.423016	-2.23271	0.0255678	0.360158
ENSG00000067560	RHOA	5706.59	-0.944319	0.398773	-2.36806	0.0178816	0.310452
ENSG00000100294	MCAT	50.4596	-0.944188	0.56302	-1.67701	0.0935409	0.551029
ENSG00000131042	LILRB2	880.704	-0.944183	0.432387	-2.18365	0.0289879	0.375232
ENSG00000180535	BHLHA15	10.7314	-0.943541	1.32856	-0.7102	0.47758	NA
ENSG00000189334	S100A14	146.313	-0.943531	0.723394	-1.30431	0.192128	0.660703
ENSG00000116157	GPX7	16.0203	-0.94322	0.595766	-1.58321	0.113375	NA
ENSG00000041353	RAB27B	16.1709	-0.943107	0.953989	-0.988593	0.322862	NA
ENSG00000040731	CDH10	1.66785	-0.942957	1.40364	-0.671795	0.501714	NA
ENSG00000186193	SAPCD2	6.8205	-0.94285	0.650776	-1.44881	0.147391	NA
ENSG00000250479	CHCHD10	188.717	-0.942755	0.579866	-1.62582	0.103989	0.560164
ENSG00000225663	MCRIP1	225.617	-0.942654	0.337918	-2.78959	0.00527742	0.186529
ENSG00000278677	H2AC17	92.5422	-0.942375	0.98326	-0.958418	0.337852	0.76563
ENSG00000185201	IFITM2	14521.4	-0.942333	0.538723	-1.7492	0.080257	0.521324
ENSG00000185963	BICD2	131.751	-0.941709	0.34864	-2.70109	0.00691127	0.210545
ENSG00000197696	NMB	44.2783	-0.941617	0.728418	-1.29269	0.196119	0.664422
ENSG00000135636	DYSF	1860.43	-0.941609	0.469104	-2.00725	0.0447229	0.434586
ENSG00000178951	ZBTB7A	221.403	-0.941494	0.326136	-2.88681	0.00389165	0.159158
ENSG00000162706	CADM3	0.83247	-0.941415	1.24395	-0.756794	0.449173	NA
ENSG00000170788	DYDC1	36.2933	-0.940937	1.57003	-0.599312	0.548965	0.870181
ENSG00000121742	GJB6	50.5159	-0.940737	0.842234	-1.11695	0.264014	0.721389
ENSG00000141959	PFKL	271.276	-0.940719	0.404969	-2.32294	0.0201824	0.326805
ENSG00000007376	RPUSD1	44.8359	-0.940655	0.446925	-2.10473	0.0353151	0.407083
ENSG00000166888	STAT6	1475.15	-0.940351	0.356489	-2.63781	0.00834423	0.226364
ENSG00000111490	TBC1D30	137.292	-0.939974	0.349362	-2.69054	0.00713355	0.214593
ENSG00000173867	AC013489.1	5.47427	-0.939859	1.30919	-0.717893	0.472823	NA
ENSG00000187688	TRPV2	279.681	-0.939697	0.304121	-3.08988	0.00200241	0.118888
ENSG00000105642	KCNN1	5.39303	-0.938303	0.79157	-1.18537	0.235871	NA
ENSG00000068078	FGFR3	63.4609	-0.938033	1.01473	-0.924413	0.355271	0.776645
ENSG00000261221	ZNF865	34.45	-0.937709	0.408539	-2.29527	0.0217175	0.335605
ENSG00000100316	RPL3	2668.63	-0.937528	0.376571	-2.48965	0.012787	0.272126
ENSG00000160999	SH2B2	596.473	-0.937374	0.484087	-1.93638	0.0528216	0.462409
ENSG00000101825	MXRA5	0.374288	-0.937344	2.07171	-0.45245	0.650945	NA
ENSG00000177600	RPLP2	1814.35	-0.937187	0.454145	-2.06363	0.0390528	0.417906
ENSG00000143631	FLG	1.64127	-0.936928	2.00246	-0.467888	0.639865	NA
ENSG00000154309	DISP1	28.1504	-0.936819	0.679426	-1.37884	0.167944	0.638434
ENSG00000196126	HLA-DRB1	2643.85	-0.936502	0.453483	-2.06513	0.0389107	0.417906
ENSG00000133063	CHIT1	274.086	-0.93649	0.567414	-1.65045	0.0988503	0.557786
ENSG00000137392	CLPS	49.6484	-0.936364	0.691589	-1.35393	0.175758	0.647941
ENSG00000165140	FBP1	450.541	-0.936291	0.435786	-2.14851	0.0316731	0.388616
ENSG00000167604	NFKBID	1501.08	-0.935974	0.52077	-1.79729	0.0722898	0.504426
ENSG00000106633	GCK	10.4183	-0.93588	0.625171	-1.497	0.134394	NA
ENSG00000197119	SLC25A29	422.022	-0.935663	0.545496	-1.71525	0.0862992	0.533439
ENSG00000146083	RNF44	301.992	-0.935151	0.358841	-2.60603	0.00915973	0.235712
ENSG00000121316	PLBD1	277.629	-0.935097	0.498639	-1.8753	0.0607519	0.476503
ENSG00000074047	GLI2	7.74655	-0.934909	1.06993	-0.873808	0.382223	NA
ENSG00000269437	NXF2B	12.4077	-0.934754	1.34049	-0.697323	0.485601	NA
ENSG00000134248	LAMTOR5	378.603	-0.93443	0.560005	-1.66861	0.0951945	0.552642
ENSG00000151366	NDUFC2	304.573	-0.934393	0.491066	-1.90278	0.0570687	0.469058
ENSG00000163815	CLEC3B	6.21266	-0.934317	1.24851	-0.748343	0.454253	NA
ENSG00000164758	MED30	107.549	-0.934037	0.348928	-2.67688	0.00743117	0.21774
ENSG00000101049	SGK2	13.5628	-0.93402	0.7631	-1.22398	0.220959	NA
ENSG00000080819	CPOX	39.0798	-0.933974	0.493095	-1.89411	0.0582109	0.471828
ENSG00000141858	SAMD1	48.256	-0.933845	0.610814	-1.52885	0.126301	0.596141
ENSG00000116586	LAMTOR2	127.183	-0.933732	0.644322	-1.44917	0.14729	0.614647
ENSG00000072952	MRVI1	176.89	-0.933681	0.406506	-2.29684	0.0216277	0.335131
ENSG00000142632	ARHGEF19	10.5752	-0.933616	0.706288	-1.32186	0.186214	NA
ENSG00000105887	MTPN	871.997	-0.933565	0.328574	-2.84127	0.00449347	0.172678
ENSG00000214456	PLIN5	329.576	-0.933325	0.528874	-1.76474	0.0776076	0.515746
ENSG00000118523	CCN2	189.947	-0.932942	0.838286	-1.11292	0.265744	0.72217
ENSG00000285043	AC093512.2	52.2979	-0.932639	0.6401	-1.45702	0.145111	0.613097
ENSG00000274618	H4C6	173.447	-0.932609	1.51437	-0.61584	0.538	0.866837
ENSG00000092036	HAUS4	228.028	-0.932326	0.442923	-2.10494	0.0352964	0.407083
ENSG00000178473	UCN3	2.88237	-0.932238	1.37412	-0.678426	0.497502	NA
ENSG00000140983	RHOT2	377.716	-0.932158	0.508445	-1.83335	0.0667502	0.49106
ENSG00000106009	BRAT1	172.15	-0.931924	0.490203	-1.9011	0.057289	0.469214
ENSG00000180061	TMEM150B	182.455	-0.93172	0.389397	-2.39273	0.0167237	0.301115
ENSG00000126016	AMOT	24.0212	-0.931534	0.768484	-1.21217	0.225447	0.692035
ENSG00000130758	MAP3K10	90.8618	-0.931495	0.42531	-2.19016	0.028513	0.374374
ENSG00000188643	S100A16	144.589	-0.931174	0.839714	-1.10892	0.267465	0.723846
ENSG00000285509	AP000646.1	1.86917	-0.930916	1.4436	-0.644859	0.519019	NA
ENSG00000203797	DDO	7.43353	-0.930734	0.698869	-1.33177	0.182935	NA
ENSG00000126500	AP006333.1	2.96842	-0.930084	1.18388	-0.785622	0.432089	NA
ENSG00000178252	WDR6	210.529	-0.930007	0.359965	-2.5836	0.00977745	0.241634
ENSG00000168803	ADAL	89.021	-0.929919	0.61014	-1.52411	0.127482	0.597368
ENSG00000214435	AS3MT	37.7805	-0.929771	0.983962	-0.944926	0.344697	0.768598
ENSG00000213901	SLC23A3	17.9663	-0.92959	0.620013	-1.49931	0.133794	0.600462
ENSG00000101152	DNAJC5	440.838	-0.929049	0.320371	-2.89991	0.00373265	0.156568
ENSG00000184828	ZBTB7C	64.968	-0.929019	0.742559	-1.2511	0.210896	0.678458
ENSG00000269237	AC010615.4	67.0681	-0.929017	0.811895	-1.14426	0.252517	0.714227
ENSG00000225697	SLC26A6	116.06	-0.928655	0.451386	-2.05734	0.0396536	0.417906
ENSG00000061273	HDAC7	434.342	-0.928588	0.378828	-2.45121	0.0142376	0.282338
ENSG00000171711	DEFB4A	17.4687	-0.928585	1.67194	-0.555393	0.578626	0.882437
ENSG00000172354	GNB2	1638.87	-0.928377	0.258697	-3.58866	0.000332377	0.0494438
ENSG00000132000	PODNL1	56.7195	-0.92798	0.545933	-1.69981	0.0891673	0.541767
ENSG00000251369	ZNF550	14.0569	-0.927975	0.629173	-1.47491	0.140236	NA
ENSG00000256892	MTRNR2L7	2.53191	-0.927504	1.13121	-0.819925	0.412259	NA
ENSG00000183791	ELOA3D	13.3088	-0.927089	0.967994	-0.957743	0.338192	NA
ENSG00000129968	ABHD17A	198.035	-0.926987	0.420754	-2.20316	0.0275838	0.370438
ENSG00000197114	ZGPAT	123.156	-0.926674	0.40715	-2.276	0.022846	0.342679
ENSG00000169981	ZNF35	24.8513	-0.92661	0.640725	-1.44619	0.148124	0.614662
ENSG00000135919	SERPINE2	20.9503	-0.926531	0.538278	-1.72129	0.0851987	0.531001
ENSG00000137094	DNAJB5	77.721	-0.926521	0.320407	-2.8917	0.00383161	0.157655
ENSG00000166189	HPS6	41.9044	-0.926094	0.417677	-2.21725	0.0266059	0.365318
ENSG00000179057	IGSF22	5.09062	-0.926064	1.19833	-0.772798	0.439642	NA
ENSG00000197136	PCNX3	228.665	-0.925606	0.463175	-1.99839	0.0456739	0.437232
ENSG00000135773	CAPN9	18.1683	-0.92531	1.02835	-0.899802	0.368226	0.782032
ENSG00000184640	SEPTIN9	1485.1	-0.924697	0.361232	-2.55984	0.010472	0.249577
ENSG00000117115	PADI2	391.64	-0.924442	0.43762	-2.11243	0.0346494	0.403937
ENSG00000164182	NDUFAF2	52.9557	-0.924428	0.602497	-1.53433	0.124949	0.593717
ENSG00000166402	TUB	8.85464	-0.924203	0.766025	-1.20649	0.227628	NA
ENSG00000123405	NFE2	240.594	-0.924116	0.536197	-1.72346	0.0848047	0.530254
ENSG00000181638	ZFP41	30.3715	-0.92399	0.681313	-1.35619	0.175039	0.647599
ENSG00000105352	CEACAM4	151.391	-0.923352	0.568928	-1.62297	0.104597	0.560619
ENSG00000131165	CHMP1A	349.34	-0.923156	0.394927	-2.33754	0.0194114	0.322815
ENSG00000123144	TRIR	357.805	-0.923082	0.331113	-2.78781	0.00530652	0.186673
ENSG00000205309	NT5M	0.676872	-0.922996	1.90641	-0.484154	0.628277	NA
ENSG00000106012	IQCE	285.069	-0.922702	0.544164	-1.69563	0.0899552	0.543142
ENSG00000187581	COX8C	2.6662	-0.92264	1.50652	-0.612431	0.540253	NA
ENSG00000164068	RNF123	255.751	-0.922193	0.488117	-1.88929	0.0588532	0.471828
ENSG00000158966	CACHD1	16.1349	-0.921973	0.682227	-1.35142	0.176562	NA
ENSG00000105429	MEGF8	33.2997	-0.921762	0.693374	-1.32939	0.183721	0.654136
ENSG00000054938	CHRDL2	7.22288	-0.921735	0.828842	-1.11208	0.266106	NA
ENSG00000152595	MEPE	6.28331	-0.921734	2.21218	-0.416662	0.676925	NA
ENSG00000167617	CDC42EP5	31.4195	-0.921277	0.775773	-1.18756	0.235007	0.700754
ENSG00000164403	SHROOM1	12.7124	-0.921211	0.580382	-1.58725	0.112456	NA
ENSG00000162341	TPCN2	202.916	-0.920853	0.45236	-2.03567	0.041784	0.425511
ENSG00000130669	PAK4	165.696	-0.920844	0.606031	-1.51947	0.128645	0.597417
ENSG00000180900	SCRIB	124.568	-0.92074	0.552476	-1.66657	0.0955997	0.552826
ENSG00000086205	FOLH1	37.7086	-0.920467	0.693486	-1.3273	0.184408	0.654888
ENSG00000039523	RIPOR1	716.888	-0.920447	0.443283	-2.07643	0.0378538	0.417516
ENSG00000277363	SRCIN1	23.3163	-0.920391	0.700487	-1.31393	0.188869	0.65895
ENSG00000105613	MAST1	10.4136	-0.920234	0.537862	-1.71091	0.0870975	NA
ENSG00000099625	CBARP	7.93404	-0.920076	0.930601	-0.98869	0.322815	NA
ENSG00000167601	AXL	68.2682	-0.919833	0.437809	-2.10099	0.0356418	0.407912
ENSG00000103196	CRISPLD2	284.378	-0.919004	0.392174	-2.34336	0.019111	0.319785
ENSG00000204131	NHSL2	101.291	-0.918829	0.455057	-2.01915	0.0434715	0.431124
ENSG00000143434	SEMA6C	8.34242	-0.91826	0.853912	-1.07536	0.282215	NA
ENSG00000225614	ZNF469	9.28113	-0.918219	0.611211	-1.5023	0.133021	NA
ENSG00000088881	EBF4	23.6849	-0.917966	0.763514	-1.20229	0.22925	0.697911
ENSG00000167565	SERTAD3	191.368	-0.917702	0.319695	-2.87056	0.0040975	0.165074
ENSG00000139151	PLCZ1	2.16772	-0.917184	1.29398	-0.708807	0.478444	NA
ENSG00000283787	PRR33	164.377	-0.91677	0.5074	-1.8068	0.0707935	0.500958
ENSG00000173546	CSPG4	6.80718	-0.916539	0.81514	-1.12439	0.260846	NA
ENSG00000099812	MISP	80.3064	-0.916492	0.673308	-1.36118	0.173457	0.645991
ENSG00000126522	ASL	150.796	-0.916279	0.360885	-2.53898	0.0111178	0.256828
ENSG00000105963	ADAP1	521.641	-0.916276	0.510413	-1.79517	0.0726273	0.505478
ENSG00000100445	SDR39U1	73.2547	-0.915347	0.433483	-2.11161	0.0347199	0.403937
ENSG00000151632	AKR1C2	215.666	-0.914668	0.505181	-1.81058	0.0702066	0.499678
ENSG00000139914	FITM1	12.8763	-0.914583	0.810881	-1.12789	0.259367	NA
ENSG00000167123	CERCAM	11.1236	-0.914416	0.626927	-1.45857	0.144684	NA
ENSG00000078898	BPIFB2	9.29255	-0.914236	0.78411	-1.16595	0.243633	NA
ENSG00000163754	GYG1	591.54	-0.913893	0.523488	-1.74578	0.08085	0.522006
ENSG00000100031	GGT1	333.206	-0.913334	0.37359	-2.44475	0.0144952	0.284151
ENSG00000164465	DCBLD1	45.4591	-0.912103	0.497532	-1.83326	0.0667645	0.49106
ENSG00000184226	PCDH9	7.53192	-0.912073	0.624942	-1.45945	0.14444	NA
ENSG00000131873	CHSY1	1243.43	-0.91157	0.582764	-1.56422	0.117766	0.583499
ENSG00000136717	BIN1	66.9053	-0.911265	0.484577	-1.88054	0.060035	0.474151
ENSG00000115268	RPS15	1801.87	-0.911102	0.447687	-2.03513	0.0418375	0.425511
ENSG00000105619	TFPT	74.4576	-0.910827	0.348355	-2.61466	0.00893176	0.233714
ENSG00000180509	KCNE1	301.909	-0.910503	0.381019	-2.38965	0.0168643	0.301575
ENSG00000159314	ARHGAP27	1109.55	-0.910383	0.408894	-2.22645	0.0259837	0.362247
ENSG00000205755	CRLF2	40.3702	-0.910052	0.667994	-1.36237	0.173083	0.64518
ENSG00000197769	MAP1LC3C	5.31745	-0.910036	1.00785	-0.902947	0.366554	NA
ENSG00000139970	RTN1	42.2908	-0.909868	0.6338	-1.43558	0.151123	0.619363
ENSG00000175334	BANF1	426.333	-0.909826	0.346604	-2.62497	0.00866554	0.231407
ENSG00000131067	GGT7	43.5689	-0.909823	0.619266	-1.4692	0.14178	0.610881
ENSG00000170561	IRX2	9.06604	-0.908912	0.94117	-0.965726	0.334182	NA
ENSG00000198892	SHISA4	10.1932	-0.908567	0.847312	-1.07229	0.283588	NA
ENSG00000071242	RPS6KA2	140.667	-0.908003	0.454708	-1.99689	0.0458367	0.437478
ENSG00000186919	ZACN	29.3336	-0.907885	0.639964	-1.41865	0.156001	0.624673
ENSG00000130940	CASZ1	153.733	-0.907696	0.606771	-1.49594	0.134668	0.600462
ENSG00000261308	FIGNL2	5.65297	-0.907323	0.612626	-1.48104	0.138596	NA
ENSG00000166803	PCLAF	167.344	-0.907215	0.515997	-1.75818	0.0787171	0.518537
ENSG00000119185	ITGB1BP1	137.047	-0.906607	0.372092	-2.43651	0.0148297	0.286284
ENSG00000182327	GLTPD2	74.8268	-0.906277	0.550192	-1.6472	0.0995169	0.557786
ENSG00000187186	AL162231.1	12.0378	-0.905972	0.733251	-1.23555	0.216624	NA
ENSG00000100266	PACSIN2	1852.58	-0.905743	0.405471	-2.2338	0.0254962	0.359522
ENSG00000239382	ALKBH6	49.8712	-0.90566	0.439464	-2.06083	0.0393192	0.417906
ENSG00000137133	HINT2	42.3991	-0.904863	0.73277	-1.23485	0.216885	0.681345
ENSG00000136011	STAB2	11.3445	-0.904784	1.11777	-0.809454	0.418254	NA
ENSG00000011347	SYT7	3.01588	-0.904674	1.15988	-0.779971	0.435408	NA
ENSG00000205356	TECPR1	300.457	-0.904377	0.496572	-1.82124	0.0685701	0.495586
ENSG00000285053	TBCE	2022.29	-0.90428	0.630246	-1.4348	0.151343	0.619494
ENSG00000189409	MMP23B	12.3598	-0.903926	1.08408	-0.833818	0.404384	NA
ENSG00000182853	VMO1	79.3112	-0.903736	0.600406	-1.50521	0.132271	0.599046
ENSG00000168159	RNF187	82.2724	-0.903313	0.495804	-1.82191	0.068468	0.495136
ENSG00000162551	ALPL	1789.17	-0.903177	0.429904	-2.10088	0.0356515	0.407912
ENSG00000166246	C16orf71	33.4863	-0.903147	0.911208	-0.991153	0.321611	0.757024
ENSG00000042304	C2orf83	17.9414	-0.902458	0.574096	-1.57196	0.115959	0.579432
ENSG00000164749	HNF4G	38.3394	-0.90214	0.746073	-1.20919	0.226592	0.694479
ENSG00000125798	FOXA2	3.79543	-0.90148	1.25105	-0.720576	0.47117	NA
ENSG00000116017	ARID3A	413.306	-0.901159	0.425924	-2.11578	0.0343639	0.403455
ENSG00000213906	LTB4R2	34.3885	-0.900989	0.576467	-1.56295	0.118064	0.583499
ENSG00000154370	TRIM11	93.2303	-0.900903	0.396827	-2.27026	0.0231916	0.344717
ENSG00000177096	PHETA2	18.3965	-0.900896	0.555299	-1.62236	0.104726	0.560619
ENSG00000167460	TPM4	2343.24	-0.900886	0.266443	-3.38117	0.00072179	0.078608
ENSG00000092096	SLC22A17	4.83816	-0.900809	1.0606	-0.849343	0.395691	NA
ENSG00000167987	VPS37C	456.992	-0.900759	0.373998	-2.40846	0.0160199	0.293991
ENSG00000164683	HEY1	61.4128	-0.900714	0.472239	-1.90733	0.0564782	0.466949
ENSG00000138835	RGS3	158.96	-0.900527	0.396482	-2.2713	0.023129	0.344717
ENSG00000261459	AC002310.4	0.922519	-0.899812	2.08345	-0.431885	0.665825	NA
ENSG00000014164	ZC3H3	234.782	-0.899733	0.443159	-2.03027	0.0423292	0.427305
ENSG00000186288	PABPC1L2A	1.30885	-0.899658	1.38614	-0.64904	0.516313	NA
ENSG00000005513	SOX8	0.766429	-0.899395	1.9154	-0.46956	0.63867	NA
ENSG00000172037	LAMB2	87.504	-0.898888	0.514911	-1.74572	0.0808604	0.522006
ENSG00000164896	FASTK	131.68	-0.898637	0.490908	-1.83056	0.0671661	0.491815
ENSG00000161036	LRWD1	294.614	-0.898505	0.516344	-1.74013	0.0818361	0.526028
ENSG00000198104	OR2T6	1.00445	-0.898265	1.17119	-0.766965	0.443102	NA
ENSG00000170956	CEACAM3	1410.42	-0.89817	0.488342	-1.83922	0.0658824	0.490033
ENSG00000197208	SLC22A4	448.606	-0.897988	0.339824	-2.64251	0.00822944	0.225054
ENSG00000075399	VPS9D1	857.998	-0.897571	0.541491	-1.65759	0.0974003	0.556503
ENSG00000014914	MTMR11	28.898	-0.897475	0.44014	-2.03907	0.0414434	0.423402
ENSG00000100234	TIMP3	7.30038	-0.897012	0.799469	-1.12201	0.261859	NA
ENSG00000141698	NT5C3B	79.5182	-0.896149	0.399726	-2.24191	0.0249673	0.355083
ENSG00000176428	VPS37D	1.76091	-0.896124	1.77215	-0.50567	0.613089	NA
ENSG00000267795	SMIM22	221.422	-0.896064	0.891507	-1.00511	0.314843	0.752209
ENSG00000133243	BTBD2	223.978	-0.895924	0.375974	-2.38294	0.0171749	0.30317
ENSG00000137486	ARRB1	449.183	-0.895795	0.349285	-2.56466	0.0103278	0.247886
ENSG00000176058	TPRN	22.4202	-0.89559	0.593971	-1.5078	0.131605	0.598894
ENSG00000109814	UGDH	163.858	-0.895108	0.386508	-2.31588	0.0205646	0.329239
ENSG00000167916	KRT24	1.88737	-0.894797	1.67308	-0.53482	0.592774	NA
ENSG00000221994	ZNF630	32.8519	-0.894645	0.591009	-1.51376	0.130087	0.59809
ENSG00000140459	CYP11A1	41.2743	-0.894618	0.918198	-0.974319	0.329898	0.76231
ENSG00000176108	CHMP6	65.5474	-0.894223	0.465996	-1.91895	0.0549905	0.464924
ENSG00000109846	CRYAB	47.7768	-0.894214	0.594646	-1.50378	0.132639	0.599499
ENSG00000180287	PLD5	5.44752	-0.894064	0.623758	-1.43335	0.151757	NA
ENSG00000175318	GRAMD2A	93.9315	-0.893761	0.798755	-1.11894	0.263165	0.720833
ENSG00000223865	HLA-DPB1	576.125	-0.893609	0.470192	-1.90052	0.0573649	0.469214
ENSG00000171812	COL8A2	15.6874	-0.893208	0.655521	-1.36259	0.173011	NA
ENSG00000142173	COL6A2	15.2186	-0.892483	0.712278	-1.253	0.210206	NA
ENSG00000118894	EEF2KMT	111.256	-0.892414	0.351654	-2.53776	0.0111564	0.256981
ENSG00000167674	HDGFL2	100.493	-0.892338	0.418371	-2.13289	0.032934	0.395787
ENSG00000198732	SMOC1	22.724	-0.892018	0.897162	-0.994267	0.320093	0.755553
ENSG00000132432	SEC61G	257.625	-0.891907	0.77307	-1.15372	0.248615	0.711719
ENSG00000182685	BRICD5	16.4173	-0.891728	0.919816	-0.969463	0.332314	NA
ENSG00000101000	PROCR	122.686	-0.891381	0.332458	-2.68118	0.00733626	0.216836
ENSG00000168427	KLHL30	4.43004	-0.89137	0.762825	-1.16851	0.2426	NA
ENSG00000214946	TBC1D26	3.35989	-0.891169	0.752233	-1.1847	0.236137	NA
ENSG00000185614	INKA1	6.5145	-0.890918	0.867292	-1.02724	0.304306	NA
ENSG00000072071	ADGRL1	90.4394	-0.890707	0.433927	-2.05267	0.0401048	0.417906
ENSG00000153012	LGI2	0.403376	-0.890579	2.01684	-0.441571	0.6588	NA
ENSG00000188277	C15orf62	16.6632	-0.890395	0.727317	-1.22422	0.22087	NA
ENSG00000175482	POLD4	380.843	-0.890393	0.405528	-2.19564	0.0281178	0.372437
ENSG00000079102	RUNX1T1	3.73422	-0.890325	0.819734	-1.08611	0.277428	NA
ENSG00000104147	OIP5	7.06308	-0.890171	1.01901	-0.873562	0.382357	NA
ENSG00000105355	PLIN3	391.794	-0.889818	0.2777	-3.20424	0.00135418	0.0996281
ENSG00000158296	SLC13A3	31.1859	-0.889804	0.747554	-1.19029	0.233934	0.700754
ENSG00000057704	TMCC3	539.356	-0.889637	0.510969	-1.74108	0.08167	0.52546
ENSG00000163931	TKT	1290.71	-0.88961	0.334739	-2.65762	0.0078694	0.221121
ENSG00000137507	LRRC32	7.4489	-0.889163	0.698281	-1.27336	0.202891	NA
ENSG00000129450	SIGLEC9	601.19	-0.889041	0.392457	-2.26532	0.0234931	0.346624
ENSG00000196372	ASB13	15.7313	-0.888835	0.513546	-1.73078	0.0834908	NA
ENSG00000177875	CCDC184	5.04119	-0.888806	0.883442	-1.00607	0.314381	NA
ENSG00000050767	COL23A1	3.75567	-0.888479	0.783125	-1.13453	0.256572	NA
ENSG00000112514	CUTA	219.87	-0.888464	0.4045	-2.19645	0.0280597	0.372397
ENSG00000160360	GPSM1	15.9913	-0.887809	0.644541	-1.37743	0.16838	NA
ENSG00000130731	METTL26	71.6299	-0.887738	0.470671	-1.88611	0.0592801	0.473716
ENSG00000186340	THBS2	0.759706	-0.887547	1.83105	-0.484721	0.627874	NA
ENSG00000274750	H3C6	20.2018	-0.88753	0.635276	-1.39708	0.16239	0.633915
ENSG00000231500	RPS18	2486.17	-0.887296	0.661003	-1.34235	0.179483	0.650542
ENSG00000176771	NCKAP5	1.65703	-0.88723	1.20142	-0.738482	0.460221	NA
ENSG00000185479	KRT6B	9.3674	-0.887223	0.952926	-0.931051	0.351827	NA
ENSG00000090776	EFNB1	13.235	-0.887068	0.491362	-1.80532	0.0710241	NA
ENSG00000153896	ZNF599	22.8017	-0.886896	0.424	-2.09174	0.0364621	0.410981
ENSG00000177954	RPS27	3151.56	-0.886763	0.647336	-1.36987	0.170729	0.642166
ENSG00000262484	CCER2	5.93872	-0.88598	1.00298	-0.883344	0.37705	NA
ENSG00000133318	RTN3	927.635	-0.885344	0.314404	-2.81594	0.00486345	0.176805
ENSG00000179627	ZBTB42	19.7766	-0.885277	0.805387	-1.0992	0.271683	0.726449
ENSG00000204580	DDR1	303.454	-0.884411	0.704851	-1.25475	0.20957	0.678046
ENSG00000167476	JSRP1	23.0954	-0.883699	0.632063	-1.39812	0.162077	0.633915
ENSG00000147119	CHST7	256.457	-0.883683	0.661269	-1.33635	0.181436	0.651293
ENSG00000167733	HSD11B1L	41.865	-0.883248	0.557744	-1.58361	0.113283	0.574779
ENSG00000099977	DDT	217.885	-0.883176	0.274277	-3.22001	0.00128185	0.0980646
ENSG00000171509	RXFP1	4.6099	-0.882697	1.56166	-0.565232	0.571916	NA
ENSG00000186009	ATP4B	4.33605	-0.882248	0.995964	-0.885823	0.375713	NA
ENSG00000160712	IL6R	1573.47	-0.882208	0.393446	-2.24226	0.0249444	0.355083
ENSG00000165626	BEND7	51.4786	-0.882206	0.68434	-1.28913	0.197351	0.665565
ENSG00000141068	KSR1	283.088	-0.881777	0.367848	-2.39712	0.0165245	0.299054
ENSG00000123684	LPGAT1	213.521	-0.880932	0.329466	-2.67382	0.00749921	0.218986
ENSG00000072062	PRKACA	342.063	-0.880337	0.328656	-2.6786	0.00739307	0.217565
ENSG00000166960	CCDC178	0.90865	-0.879988	2.01476	-0.43677	0.662278	NA
ENSG00000143867	OSR1	3.33962	-0.87967	1.39811	-0.629187	0.529227	NA
ENSG00000197446	CYP2F1	252.67	-0.879567	0.693936	-1.2675	0.204975	0.673155
ENSG00000006377	DLX6	20.4749	-0.879274	0.535667	-1.64146	0.100703	0.558464
ENSG00000108474	PIGL	348.682	-0.879065	0.463852	-1.89514	0.0580736	0.471746
ENSG00000163793	DNAJC5G	8.65123	-0.878846	1.04729	-0.839161	0.401379	NA
ENSG00000184270	H2AC21	116.727	-0.878481	0.535172	-1.64149	0.100695	0.558464
ENSG00000169964	TMEM42	14.8818	-0.878408	0.634508	-1.38439	0.166238	NA
ENSG00000114405	C3orf14	38.5395	-0.878389	0.727176	-1.20794	0.227069	0.694966
ENSG00000239998	LILRA2	753.124	-0.877705	0.441082	-1.98989	0.0466029	0.440965
ENSG00000245848	CEBPA	58.814	-0.877637	0.352457	-2.49006	0.0127723	0.272126
ENSG00000173153	ESRRA	294.517	-0.877021	0.430406	-2.03766	0.0415838	0.424204
ENSG00000158805	ZNF276	617.468	-0.876934	0.514906	-1.7031	0.0885502	0.539957
ENSG00000136696	IL36B	2.40166	-0.876909	1.40999	-0.621924	0.533992	NA
ENSG00000115041	KCNIP3	4.15885	-0.876835	1.52975	-0.573188	0.566517	NA
ENSG00000182095	TNRC18	460.525	-0.876511	0.44192	-1.98342	0.0473208	0.442751
ENSG00000284969	AL049629.2	39.0215	-0.876217	0.79237	-1.10582	0.268805	0.724719
ENSG00000166033	HTRA1	37.1205	-0.876111	0.591056	-1.48228	0.138266	0.606253
ENSG00000188486	H2AX	78.5382	-0.875861	0.4117	-2.12742	0.0333848	0.396083
ENSG00000131152	AC010531.1	2.96466	-0.875613	1.5438	-0.567181	0.570591	NA
ENSG00000142273	CBLC	35.2995	-0.875317	0.924752	-0.946543	0.343872	0.768278
ENSG00000173366	AC097637.1	12.7793	-0.874659	1.12258	-0.779153	0.43589	NA
ENSG00000080166	DCT	1.60584	-0.874522	1.46559	-0.596703	0.550706	NA
ENSG00000169994	MYO7B	25.4943	-0.874494	0.556289	-1.57201	0.115947	0.579432
ENSG00000167850	CD300C	136.49	-0.873927	0.357445	-2.44493	0.0144882	0.284151
ENSG00000112394	SLC16A10	391.224	-0.873777	0.426935	-2.04663	0.0406947	0.420202
ENSG00000236980	C3orf84	16.3801	-0.873729	1.24235	-0.703289	0.481876	NA
ENSG00000180383	DEFB124	11.8981	-0.873349	1.22533	-0.712743	0.476005	NA
ENSG00000138622	HCN4	2.4531	-0.873222	1.52827	-0.571379	0.567743	NA
ENSG00000143545	RAB13	232.335	-0.873021	0.395948	-2.20489	0.0274621	0.369537
ENSG00000077044	DGKD	435.533	-0.872899	0.3898	-2.23935	0.025133	0.356257
ENSG00000102003	SYP	21.5891	-0.872393	0.42363	-2.05933	0.0394629	0.417906
ENSG00000112787	FBRSL1	261.266	-0.872364	0.522362	-1.67004	0.0949123	0.552642
ENSG00000141504	SAT2	157.411	-0.872232	0.348106	-2.50565	0.0122227	0.266606
ENSG00000164889	SLC4A2	416.335	-0.872203	0.441205	-1.97686	0.0480569	0.445733
ENSG00000214253	FIS1	265.378	-0.871961	0.377425	-2.31029	0.0208722	0.33013
ENSG00000006042	TMEM98	43.0903	-0.871816	0.650497	-1.34023	0.18017	0.650542
ENSG00000120709	FAM53C	611.684	-0.871775	0.317647	-2.74448	0.00606071	0.198396
ENSG00000128739	SNRPN	82.1271	-0.87173	0.516987	-1.68617	0.0917622	0.547218
ENSG00000146540	C7orf50	137.977	-0.871643	0.51061	-1.70706	0.0878104	0.537705
ENSG00000284976	BX255925.3	33.8965	-0.871065	0.566334	-1.53808	0.12403	0.593104
ENSG00000183647	ZNF530	37.8874	-0.870853	0.540053	-1.61253	0.106846	0.565131
ENSG00000197021	CXorf40B	88.4622	-0.870808	0.541963	-1.60677	0.108106	0.566631
ENSG00000181625	SLX1B	113.449	-0.870801	0.566082	-1.53829	0.123977	0.593104
ENSG00000169692	AGPAT2	148.601	-0.870795	0.360259	-2.41714	0.0156431	0.291681
ENSG00000074211	PPP2R2C	4.92974	-0.870671	0.8584	-1.01429	0.310442	NA
ENSG00000127578	WFIKKN1	3.60183	-0.870619	0.812096	-1.07206	0.283691	NA
ENSG00000156575	PRG3	3.40681	-0.87055	1.21695	-0.715351	0.474392	NA
ENSG00000148344	PTGES	225.008	-0.869677	0.702226	-1.23846	0.215547	0.681145
ENSG00000171700	RGS19	574.522	-0.869649	0.422844	-2.05667	0.0397183	0.417906
ENSG00000137218	FRS3	33.7535	-0.869242	0.539385	-1.61154	0.107061	0.565131
ENSG00000102098	SCML2	9.27561	-0.868259	0.792767	-1.09523	0.273417	NA
ENSG00000126005	MMP24OS	622.599	-0.868076	0.33987	-2.55414	0.0106449	0.251448
ENSG00000124587	PEX6	43.9138	-0.867839	0.468172	-1.85367	0.0637858	0.485211
ENSG00000103269	RHBDL1	8.97996	-0.86768	0.850433	-1.02028	0.307595	NA
ENSG00000158428	CATIP	122.288	-0.867651	0.500191	-1.73464	0.0828049	0.526355
ENSG00000166948	TGM6	1.16003	-0.867586	1.86075	-0.466256	0.641033	NA
ENSG00000272968	RBAK-RBAKDN	13.1026	-0.867449	0.766878	-1.13114	0.257995	NA
ENSG00000160948	VPS28	297.558	-0.867235	0.321279	-2.69932	0.00694818	0.210741
ENSG00000040933	INPP4A	305.736	-0.867225	0.440939	-1.96677	0.0492096	0.450448
ENSG00000160685	ZBTB7B	527.307	-0.867125	0.342488	-2.53184	0.0113465	0.257016
ENSG00000188677	PARVB	360.637	-0.866254	0.353426	-2.45102	0.0142452	0.282338
ENSG00000247596	TWF2	356.684	-0.865855	0.315191	-2.74708	0.00601283	0.198396
ENSG00000099139	PCSK5	825.428	-0.865786	0.628482	-1.37758	0.168332	0.638875
ENSG00000102178	UBL4A	49.2218	-0.865607	0.39845	-2.17244	0.0298229	0.380143
ENSG00000095370	SH2D3C	298.82	-0.865412	0.399967	-2.16371	0.0304868	0.383451
ENSG00000205978	NYNRIN	13.5334	-0.865139	0.806183	-1.07313	0.283213	NA
ENSG00000187726	DNAJB13	62.3119	-0.864891	0.449242	-1.92522	0.0542014	0.463559
ENSG00000165801	ARHGEF40	425.465	-0.864851	0.443245	-1.95118	0.0510353	0.457124
ENSG00000273398	AC017083.3	4.74217	-0.864775	0.842672	-1.02623	0.304783	NA
ENSG00000126217	MCF2L	83.3724	-0.864409	0.727636	-1.18797	0.234846	0.700754
ENSG00000099622	CIRBP	604.886	-0.864088	0.345704	-2.49951	0.0124367	0.267965
ENSG00000112357	PEX7	20.4218	-0.864085	0.617467	-1.3994	0.161692	0.633915
ENSG00000145592	RPL37	1217.97	-0.863227	0.686486	-1.25746	0.208588	0.677606
ENSG00000174132	FAM174A	163.361	-0.862986	0.444874	-1.93985	0.0523985	0.462409
ENSG00000181035	SLC25A42	29.1024	-0.862886	0.425236	-2.02919	0.0424387	0.427768
ENSG00000104870	FCGRT	1188.01	-0.862811	0.356067	-2.42317	0.0153858	0.29089
ENSG00000119812	FAM98A	76.1747	-0.862039	0.570514	-1.51098	0.130792	0.598192
ENSG00000144711	IQSEC1	1493.43	-0.86203	0.412689	-2.08881	0.0367248	0.412226
ENSG00000005059	MCUB	128.299	-0.861625	0.419688	-2.05301	0.0400714	0.417906
ENSG00000198931	APRT	216.812	-0.86155	0.458021	-1.88103	0.0599683	0.474151
ENSG00000132481	TRIM47	79.0111	-0.861462	0.460176	-1.87203	0.0612029	0.478075
ENSG00000172201	ID4	7.65362	-0.861278	0.924722	-0.931392	0.351651	NA
ENSG00000139220	PPFIA2	0.750669	-0.861075	2.44311	-0.35245	0.724501	NA
ENSG00000163645	ERICH6	4.23538	-0.860911	0.934932	-0.920828	0.35714	NA
ENSG00000219607	PPP1R3G	2.49904	-0.860822	0.769992	-1.11796	0.263583	NA
ENSG00000250510	GPR162	135.465	-0.860758	0.866446	-0.993436	0.320498	0.756018
ENSG00000107819	SFXN3	250.199	-0.860746	0.37814	-2.27626	0.0228303	0.342679
ENSG00000070601	FRMPD1	44.2416	-0.860657	0.942675	-0.912995	0.361245	0.778567
ENSG00000182310	SPACA6	400.491	-0.860542	0.497929	-1.72824	0.0839451	0.528122
ENSG00000008382	MPND	101.759	-0.860215	0.410177	-2.09718	0.0359775	0.4087
ENSG00000140406	TLNRD1	157.465	-0.860203	0.413586	-2.07987	0.0375378	0.415759
ENSG00000111261	MANSC1	85.2343	-0.859891	0.419619	-2.04922	0.0404405	0.418535
ENSG00000129451	KLK10	74.2726	-0.859463	0.542632	-1.58388	0.113221	0.574779
ENSG00000171804	WDR87	0.951507	-0.859449	1.68535	-0.509952	0.610085	NA
ENSG00000110665	C11orf21	30.3047	-0.859356	0.566363	-1.51732	0.129185	0.597781
ENSG00000142684	ZNF593	40.7325	-0.859343	0.592269	-1.45093	0.146798	0.614094
ENSG00000131409	LRRC4B	0.874684	-0.859074	1.56504	-0.548913	0.583065	NA
ENSG00000196422	PPP1R26	28.3522	-0.858823	0.43765	-1.96235	0.0497213	0.451729
ENSG00000123395	ATG101	77.2436	-0.858785	0.422756	-2.0314	0.0422147	0.4271
ENSG00000185043	CIB1	654.914	-0.858732	0.419029	-2.04934	0.0404288	0.418535
ENSG00000220201	ZGLP1	17.4166	-0.858707	0.722699	-1.18819	0.234757	0.700754
ENSG00000092067	CEBPE	13.9282	-0.858558	0.540293	-1.58906	0.112047	NA
ENSG00000186513	OR9Q2	1.56693	-0.858549	1.17357	-0.73157	0.464431	NA
ENSG00000275395	FCGBP	102.05	-0.858043	0.84516	-1.01524	0.30999	0.748676
ENSG00000170044	ZPLD1	4.18892	-0.858029	0.893554	-0.960243	0.336933	NA
ENSG00000002834	LASP1	1309.65	-0.857525	0.304003	-2.82078	0.00479076	0.175752
ENSG00000169592	INO80E	117.03	-0.857219	0.43123	-1.98784	0.0468289	0.442038
ENSG00000214960	CRPPA	14.7025	-0.856562	0.659218	-1.29936	0.19382	NA
ENSG00000185885	IFITM1	4052.04	-0.856295	0.51485	-1.66319	0.0962737	0.554577
ENSG00000065268	WDR18	64.8898	-0.856217	0.524977	-1.63096	0.102899	0.560164
ENSG00000011600	TYROBP	4543.77	-0.856184	0.479637	-1.78507	0.0742505	0.509959
ENSG00000136243	NUP42	260.084	-0.856143	0.494365	-1.7318	0.0833085	0.527375
ENSG00000150455	TIRAP	71.939	-0.85614	0.375098	-2.28244	0.0224632	0.340318
ENSG00000141258	SGSM2	263.589	-0.856044	0.471291	-1.81638	0.0693121	0.497233
ENSG00000099804	CDC34	253.717	-0.855767	0.345563	-2.47644	0.01327	0.274957
ENSG00000116285	ERRFI1	123.365	-0.85537	0.599032	-1.42792	0.153315	0.620994
ENSG00000163354	DCST2	42.4264	-0.855305	0.566645	-1.50942	0.131192	0.598458
ENSG00000145730	PAM	296.018	-0.855223	0.346388	-2.46898	0.01355	0.277558
ENSG00000143382	ADAMTSL4	1892.99	-0.8552	0.525208	-1.62831	0.10346	0.560164
ENSG00000270672	MTRNR2L6	4.44687	-0.854496	1.12894	-0.756898	0.449111	NA
ENSG00000178927	CYBC1	994.032	-0.854484	0.365549	-2.33754	0.0194113	0.322815
ENSG00000143520	FLG2	1.09139	-0.854335	1.21748	-0.701724	0.482852	NA
ENSG00000108561	C1QBP	159.032	-0.853938	0.413072	-2.06729	0.038707	0.417906
ENSG00000163501	IHH	0.916213	-0.853549	1.47807	-0.577475	0.563618	NA
ENSG00000156509	FBXO43	2.50725	-0.853515	0.862382	-0.989718	0.322312	NA
ENSG00000275722	LYZL6	1.24688	-0.853461	1.60811	-0.530724	0.59561	NA
ENSG00000054967	RELT	898.27	-0.853372	0.447434	-1.90726	0.056487	0.466949
ENSG00000109103	UNC119	315.868	-0.852991	0.498172	-1.71224	0.0868523	0.534704
ENSG00000185453	ZSWIM9	19.4688	-0.852854	0.564921	-1.50969	0.131123	0.598458
ENSG00000240857	RDH14	26.6475	-0.852685	0.518181	-1.64554	0.0998594	0.557786
ENSG00000204950	LRRC10B	75.9903	-0.852462	0.905968	-0.940941	0.346735	0.770526
ENSG00000103202	NME4	54.4089	-0.851872	0.478657	-1.77971	0.0751233	0.512038
ENSG00000117395	EBNA1BP2	140.095	-0.851804	0.378859	-2.24834	0.0245545	0.35225
ENSG00000095906	NUBP2	92.6952	-0.851546	0.368329	-2.31192	0.0207821	0.33013
ENSG00000160973	FOXH1	1.98428	-0.851322	1.20111	-0.70878	0.478461	NA
ENSG00000204228	HSD17B8	17.8707	-0.85112	0.650083	-1.30925	0.19045	0.660452
ENSG00000123159	GIPC1	167.286	-0.851025	0.523765	-1.62482	0.1042	0.56021
ENSG00000104723	TUSC3	430.88	-0.850981	0.624518	-1.36262	0.173002	0.645159
ENSG00000103356	EARS2	62.4646	-0.850931	0.55991	-1.51976	0.12857	0.597417
ENSG00000144642	RBMS3	147.628	-0.850722	0.522963	-1.62673	0.103794	0.560164
ENSG00000068615	REEP1	4.66974	-0.850705	0.809234	-1.05125	0.293145	NA
ENSG00000104872	PIH1D1	127.801	-0.850447	0.414536	-2.05156	0.0402121	0.418069
ENSG00000204116	CHIC1	18.9135	-0.850145	0.575629	-1.4769	0.139703	0.608091
ENSG00000161082	CELF5	18.8942	-0.849876	0.503949	-1.68643	0.0917123	0.547218
ENSG00000162078	ZG16B	44.0269	-0.849787	0.852913	-0.996335	0.319087	0.755154
ENSG00000099337	KCNK6	297.2	-0.849716	0.374368	-2.26973	0.0232239	0.344717
ENSG00000114738	MAPKAPK3	247.596	-0.849369	0.387534	-2.19173	0.028399	0.373967
ENSG00000198546	ZNF511	60.1366	-0.849125	0.430069	-1.97439	0.0483373	0.447261
ENSG00000177542	SLC25A22	63.6519	-0.848876	0.560643	-1.51411	0.129997	0.59809
ENSG00000125356	NDUFA1	502.706	-0.848498	0.442286	-1.91844	0.0550556	0.464924
ENSG00000148803	FUOM	86.5674	-0.848411	0.594762	-1.42647	0.153732	0.621669
ENSG00000198890	PRMT6	19.1358	-0.8481	0.605576	-1.40049	0.161368	0.633538
ENSG00000169689	CENPX	64.7071	-0.847924	0.603415	-1.40521	0.159959	0.630307
ENSG00000170638	TRABD	186.98	-0.847272	0.414209	-2.04552	0.0408039	0.420368
ENSG00000007520	TSR3	83.9759	-0.847117	0.381184	-2.22233	0.0262609	0.362393
ENSG00000142669	SH3BGRL3	4283.94	-0.846686	0.437708	-1.93437	0.0530682	0.462409
ENSG00000186318	BACE1	55.1831	-0.845985	0.462825	-1.82787	0.0675685	0.492487
ENSG00000119227	PIGZ	7.37201	-0.845922	0.838829	-1.00846	0.313236	NA
ENSG00000041880	PARP3	29.536	-0.845881	0.718689	-1.17698	0.239204	0.704228
ENSG00000067182	TNFRSF1A	3227.33	-0.845746	0.397029	-2.13019	0.0331561	0.395787
ENSG00000126432	PRDX5	368.059	-0.845605	0.475796	-1.77724	0.0755288	0.512446
ENSG00000257207	AC112229.3	3.58824	-0.845564	1.38124	-0.612179	0.540419	NA
ENSG00000166823	MESP1	6.88299	-0.84536	1.08304	-0.780546	0.43507	NA
ENSG00000172366	MCRIP2	109.063	-0.844989	0.411325	-2.05431	0.0399455	0.417906
ENSG00000178921	PFAS	54.0724	-0.844976	0.628376	-1.3447	0.178723	0.650429
ENSG00000146670	CDCA5	10.3542	-0.844947	0.89538	-0.943674	0.345336	NA
ENSG00000169972	PUSL1	33.0453	-0.844895	0.488427	-1.72983	0.0836607	0.527733
ENSG00000163071	SPATA18	191.589	-0.84452	0.891418	-0.94739	0.34344	0.768074
ENSG00000088836	SLC4A11	167.895	-0.844462	0.849208	-0.994412	0.320023	0.755553
ENSG00000249590	AC004832.3	10.2262	-0.844318	1.40147	-0.602453	0.546873	NA
ENSG00000142494	SLC47A1	49.2311	-0.844287	0.387427	-2.17922	0.0293156	0.377094
ENSG00000224982	TMEM233	1.08881	-0.843881	1.13936	-0.740661	0.458899	NA
ENSG00000189159	JPT1	595.042	-0.843697	0.309556	-2.72551	0.00642031	0.205289
ENSG00000145020	AMT	42.5647	-0.843458	0.34628	-2.43577	0.0148601	0.286284
ENSG00000104886	PLEKHJ1	134.75	-0.84322	0.339815	-2.48141	0.0130865	0.274957
ENSG00000184956	MUC6	23.1534	-0.8432	0.847507	-0.994918	0.319776	0.755553
ENSG00000138326	RPS24	2581.95	-0.84249	0.539965	-1.56027	0.118697	0.583499
ENSG00000172428	COPS9	123.282	-0.842236	0.63194	-1.33278	0.182605	0.652627
ENSG00000221869	CEBPD	1020.67	-0.842187	0.437857	-1.92343	0.0544261	0.463651
ENSG00000129910	CDH15	7.40928	-0.841083	0.869645	-0.967157	0.333465	NA
ENSG00000183386	FHL3	233.113	-0.840883	0.357081	-2.35488	0.0185286	0.315499
ENSG00000003249	DBNDD1	8.91647	-0.840641	0.807606	-1.0409	0.29792	NA
ENSG00000203772	SPRN	5.3884	-0.840346	0.999502	-0.840765	0.40048	NA
ENSG00000198142	SOWAHC	30.9099	-0.840297	0.4337	-1.93751	0.0526833	0.462409
ENSG00000156925	ZIC3	9.85386	-0.840095	0.668727	-1.25626	0.209021	NA
ENSG00000284874	AC000093.1	4.79536	-0.83985	1.38846	-0.60488	0.545259	NA
ENSG00000167136	ENDOG	31.8643	-0.839516	0.816697	-1.02794	0.303977	0.745026
ENSG00000120162	MOB3B	83.1906	-0.839133	0.328423	-2.55504	0.0106177	0.251448
ENSG00000074706	IPCEF1	136.961	-0.839107	0.480596	-1.74597	0.0808156	0.522006
ENSG00000268500	AC018755.2	791.991	-0.838808	0.591878	-1.4172	0.156425	0.62516
ENSG00000189099	PRSS48	14.854	-0.838618	1.73789	-0.48255	0.629415	NA
ENSG00000136848	DAB2IP	33.0257	-0.838297	0.701467	-1.19506	0.232062	0.699949
[truncated: 15,643 more rows]

## Sheet: VAP_EarlyTime_vsControl
	gene_symbol	baseMean	log2FoldChange	lfcSE	stat	pvalue	padj
ENSG00000269242	AC010422.3	26.9546	-8.93267	1.69821	-5.26006	1.44e-07	9.43e-05
ENSG00000144785	AC073896.1	16.3748	-8.22895	1.58688	-5.1856	2.15e-07	0.000114011
ENSG00000288529	AL035699.1	15.2965	-8.11684	3.01179	-2.69502	0.00703847	0.107449
ENSG00000124208	TMEM189-UBE2V1	10.1036	-7.53602	1.91233	-3.94076	8.12e-05	NA
ENSG00000180383	DEFB124	9.76688	-7.47893	1.97176	-3.79302	0.000148829	NA
ENSG00000146215	CRIP3	7.30366	-7.07107	1.92542	-3.67247	0.000240214	NA
ENSG00000137976	DNASE2B	6.87673	-6.99275	1.98305	-3.52626	0.00042147	NA
ENSG00000147432	CHRNB3	6.6758	-6.93286	2.17276	-3.1908	0.00141879	NA
ENSG00000259171	AL163636.3	5.55536	-6.69023	2.03447	-3.28844	0.00100744	NA
ENSG00000203618	GP1BB	5.29055	-6.59052	1.893	-3.48151	0.000498589	NA
ENSG00000184227	ACOT1	7.82545	-6.40328	1.53174	-4.1804	2.91e-05	NA
ENSG00000197213	ZSCAN5B	4.04841	-6.17631	2.03132	-3.04055	0.0023615	NA
ENSG00000168928	CTRB2	3.44985	-5.98325	1.94443	-3.07713	0.00209007	NA
ENSG00000147647	DPYS	3.46383	-5.91729	2.25747	-2.6212	0.008762	NA
ENSG00000284713	SMIM38	3.41121	-5.85324	2.13844	-2.73716	0.0061972	NA
ENSG00000155011	DKK2	2.52124	-5.54169	2.33675	-2.37153	0.0177144	NA
ENSG00000108823	SGCA	4.62304	-5.51794	1.7563	-3.1418	0.0016791	NA
ENSG00000284824	GCSAML-AS1	2.47364	-5.45323	1.96839	-2.77041	0.0055986	NA
ENSG00000166106	ADAMTS15	2.24736	-5.42704	2.04443	-2.65455	0.00794153	NA
ENSG00000249693	THEGL	2.41995	-5.42065	2.37843	-2.27909	0.0226619	NA
ENSG00000268193	AC002985.1	32.5244	-5.38972	1.21141	-4.44913	8.62e-06	0.00161368
ENSG00000181195	PENK	2.1074	-5.26932	2.35352	-2.23891	0.0251618	NA
ENSG00000136696	IL36B	2.04138	-5.19177	2.37732	-2.18388	0.028971	NA
ENSG00000080293	SCTR	29.3109	-5.18095	1.04819	-4.94277	7.7e-07	0.000293854
ENSG00000184524	CEND1	3.50598	-5.17475	1.66878	-3.10092	0.0019292	NA
ENSG00000143105	KCNA10	1.85064	-5.11168	2.39281	-2.13627	0.0326577	NA
ENSG00000101955	SRPX	1.9452	-5.08795	2.41353	-2.10809	0.035023	NA
ENSG00000206203	TSSK2	1.77814	-5.06506	2.35879	-2.14731	0.0317683	NA
ENSG00000183479	TREX2	3.16924	-5.04462	1.90461	-2.64864	0.00808173	NA
ENSG00000182447	OTOL1	3.06262	-4.99384	2.39256	-2.08723	0.036867	NA
ENSG00000102109	PCSK1N	13.6754	-4.98882	1.50804	-3.30816	0.000939127	0.0347868
ENSG00000261796	ISY1-RAB43	23.033	-4.97205	2.27806	-2.18258	0.0290669	0.221808
ENSG00000255833	TIFAB	1.66924	-4.94417	2.19145	-2.25612	0.0240632	NA
ENSG00000285509	AP000646.1	1.55481	-4.87975	2.45171	-1.99034	0.046553	NA
ENSG00000164400	CSF2	1.50192	-4.80881	2.45547	-1.95841	0.0501824	NA
ENSG00000239732	TLR9	16.991	-4.80316	0.919456	-5.22392	1.75e-07	0.000108335
ENSG00000179673	RPRML	2.57095	-4.72835	2.40656	-1.96477	0.0494404	NA
ENSG00000274209	ANTXRL	4.01071	-4.65839	1.98352	-2.34855	0.0188468	NA
ENSG00000189410	SH2D5	5.39123	-4.56827	2.03061	-2.2497	0.024468	NA
ENSG00000261130	AC140504.1	18.0561	-4.44464	1.48855	-2.98588	0.0028276	0.0642672
ENSG00000205795	CYS1	1.22259	-4.41338	2.62345	-1.68228	0.0925144	NA
ENSG00000273269	AC073283.3	6.87857	-4.40236	1.70391	-2.58368	0.00977536	NA
ENSG00000286095	SPEGNB	17.1309	-4.391	1.50486	-2.91788	0.0035242	0.0722345
ENSG00000124467	PSG8	1.09376	-4.31583	2.38675	-1.80824	0.0705691	NA
ENSG00000171611	PTCRA	10.3146	-4.28521	1.37741	-3.11106	0.00186417	NA
ENSG00000197921	HES5	1.80761	-4.27298	2.25909	-1.89146	0.0585624	NA
ENSG00000204296	TSBP1	1.84843	-4.24847	2.53627	-1.67509	0.0939169	NA
ENSG00000144681	STAC	35.6653	-4.22947	1.39971	-3.02168	0.00251376	0.0601949
ENSG00000095932	SMIM24	1.11163	-4.2273	2.71421	-1.55747	0.119359	NA
ENSG00000173641	HSPB7	1.80679	-4.22383	1.82498	-2.31446	0.0206427	NA
ENSG00000244414	CFHR1	15.1103	-4.21869	1.66485	-2.53397	0.0112778	0.137107
ENSG00000118526	TCF21	3.44143	-4.21773	1.75983	-2.39667	0.0165448	NA
ENSG00000163794	UCN	10.927	-4.20679	1.7859	-2.35556	0.0184946	NA
ENSG00000272822	AC073610.2	13.5265	-4.19634	1.43307	-2.92821	0.00340917	0.0714169
ENSG00000198910	L1CAM	13.2917	-4.1953	0.905056	-4.6354	3.56e-06	0.000858841
ENSG00000146700	SSC4D	3.3597	-4.19313	1.65185	-2.53845	0.0111345	NA
ENSG00000145358	DDIT4L	6.645	-4.16149	1.31035	-3.17587	0.00149387	NA
ENSG00000270316	BORCS7-ASMT	8.13849	-4.14638	1.87692	-2.20915	0.0271646	NA
ENSG00000215397	SCRT2	14.0687	-4.13172	0.994504	-4.15456	3.26e-05	0.00386321
ENSG00000267001	AC006538.2	20.6886	-4.10922	1.27908	-3.21262	0.0013153	0.0420422
ENSG00000054938	CHRDL2	6.19134	-4.08561	1.4731	-2.77347	0.00554611	NA
ENSG00000167311	ART5	6.33334	-4.08276	1.9462	-2.09781	0.0359219	NA
ENSG00000161031	PGLYRP2	1.60302	-4.08001	2.27093	-1.79663	0.0723946	NA
ENSG00000255071	SAA2-SAA4	35.4851	-4.00971	2.43038	-1.64983	0.0989772	0.399958
ENSG00000178233	TMEM151B	2.69554	-4.00845	2.43044	-1.64927	0.099093	NA
ENSG00000182566	CLEC4G	2.57208	-3.97274	2.40053	-1.65494	0.0979369	NA
ENSG00000254870	ATP6V1G2-DDX39B	8.235	-3.96925	1.89629	-2.09316	0.0363347	NA
ENSG00000176635	HORMAD2	1.43383	-3.96268	2.51978	-1.57263	0.115804	NA
ENSG00000270188	MTRNR2L11	7.7138	-3.95586	1.30467	-3.03208	0.00242876	NA
ENSG00000196431	CRYBA4	4.7037	-3.95021	2.24802	-1.75719	0.0788847	NA
ENSG00000160396	HIPK4	1.64254	-3.9459	2.34319	-1.68399	0.0921843	NA
ENSG00000154165	GPR15	3.77985	-3.94268	2.14513	-1.83797	0.0660667	NA
ENSG00000137880	GCHFR	115.564	-3.9379	0.902153	-4.365	1.27e-05	0.00217853
ENSG00000120645	IQSEC3	4.15268	-3.92129	1.66933	-2.34902	0.0188227	NA
ENSG00000160282	FTCD	11.9618	-3.9189	1.47117	-2.66379	0.00772659	0.113071
ENSG00000204851	PNMA8B	1.30702	-3.86483	2.32498	-1.66231	0.0964509	NA
ENSG00000125363	AMELX	6.45428	-3.86075	1.63858	-2.35615	0.0184655	NA
ENSG00000266953	AC092073.1	4.87551	-3.85139	1.98814	-1.93718	0.0527229	NA
ENSG00000117154	IGSF21	2.43855	-3.81707	1.82774	-2.08841	0.0367608	NA
ENSG00000261594	TPBGL	1.36964	-3.81575	2.61886	-1.45703	0.145109	NA
ENSG00000130203	APOE	947.174	-3.80268	0.771622	-4.92817	8.3e-07	0.000295165
ENSG00000168903	BTNL3	18.2465	-3.79659	1.36928	-2.77269	0.00555943	0.0940277
ENSG00000169436	COL22A1	5.89899	-3.79332	1.36885	-2.77117	0.00558561	NA
ENSG00000197769	MAP1LC3C	4.75641	-3.76445	1.80007	-2.09128	0.0365033	NA
ENSG00000173372	C1QA	529.073	-3.75641	0.862866	-4.35341	1.34e-05	0.00221689
ENSG00000137825	ITPKA	4.7085	-3.74928	1.37073	-2.73524	0.00623349	NA
ENSG00000184368	MAP7D2	24.2167	-3.7456	1.49589	-2.50393	0.0122824	0.143201
ENSG00000262179	MYMX	1.76775	-3.73441	2.25355	-1.65712	0.0974952	NA
ENSG00000184985	SORCS2	7.58563	-3.70461	1.41739	-2.61368	0.00895726	NA
ENSG00000126467	TSKS	1.26386	-3.68378	2.41319	-1.52652	0.126881	NA
ENSG00000165828	PRAP1	12.1452	-3.66949	1.31779	-2.78458	0.00535971	0.091962
ENSG00000212899	KRTAP3-3	4.3957	-3.64027	2.2534	-1.61546	0.106211	NA
ENSG00000253649	PRSS51	7.21716	-3.63818	1.04674	-3.47572	0.000509484	NA
ENSG00000167711	SERPINF2	12.4563	-3.63217	1.16382	-3.1209	0.00180298	0.050571
ENSG00000274810	NPHP3-ACAD11	5.00645	-3.62843	1.75188	-2.07117	0.0383433	NA
ENSG00000166265	CYYR1	7.85767	-3.60811	1.18971	-3.03276	0.00242324	NA
ENSG00000019169	MARCO	1524.46	-3.59533	0.707376	-5.08264	3.72e-07	0.000160443
ENSG00000198842	DUSP27	0.572383	-3.55566	3.11103	-1.14292	0.253072	NA
ENSG00000279073	AL807752.6	33.8946	-3.54433	1.8481	-1.91782	0.0551338	0.301181
ENSG00000168546	GFRA2	23.3069	-3.52618	1.1245	-3.13579	0.00171395	0.0489542
ENSG00000138892	TTLL8	2.21447	-3.51543	2.2571	-1.5575	0.119352	NA
ENSG00000196415	PRTN3	3.615	-3.49976	1.82554	-1.91711	0.0552245	NA
ENSG00000134463	ECHDC3	33.4507	-3.49626	0.823873	-4.24369	2.2e-05	0.00315907
ENSG00000229674	H2AL1RP	19.158	-3.48484	1.15226	-3.02435	0.00249165	0.0598669
ENSG00000184343	SRPK3	35.9523	-3.46848	1.19298	-2.90741	0.00364439	0.0737831
ENSG00000176490	DIRAS1	1.0627	-3.46725	2.78657	-1.24427	0.2134	NA
ENSG00000183837	PNMA3	1.05572	-3.46314	2.19972	-1.57436	0.115404	NA
ENSG00000163485	ADORA1	3.41142	-3.43293	1.83415	-1.87167	0.0612516	NA
ENSG00000179593	ALOX15B	10.9342	-3.43245	1.06183	-3.23258	0.00122678	NA
ENSG00000269711	AC008763.3	82.5044	-3.42638	2.70996	-1.26436	0.206099	0.553757
ENSG00000255819	KLRC4-KLRK1	1.70013	-3.41037	2.46267	-1.38483	0.166106	NA
ENSG00000173369	C1QB	1613.63	-3.39945	0.809256	-4.20071	2.66e-05	0.00346834
ENSG00000021852	C8B	18.8875	-3.39259	1.36607	-2.48346	0.0130113	0.147344
ENSG00000137834	SMAD6	4.34426	-3.39162	1.54887	-2.18973	0.0285436	NA
ENSG00000163239	TDRD10	1.71539	-3.35647	1.86673	-1.79805	0.0721693	NA
ENSG00000159189	C1QC	1015.91	-3.35543	0.774318	-4.3334	1.47e-05	0.00240051
ENSG00000269113	TRABD2B	0.980467	-3.34957	2.8602	-1.17109	0.241561	NA
ENSG00000100565	LRRC74A	7.62438	-3.33762	1.525	-2.18861	0.0286254	NA
ENSG00000170396	ZNF804A	19.2042	-3.32867	0.945543	-3.52038	0.00043093	0.0216949
ENSG00000283378	CNTNAP3C	30.6498	-3.32419	1.23752	-2.68617	0.00722769	0.109341
ENSG00000166589	CDH16	3.2615	-3.31776	1.90978	-1.73724	0.082344	NA
ENSG00000170128	GPR25	2.54024	-3.2803	1.78959	-1.83299	0.0668047	NA
ENSG00000131831	RAI2	9.8963	-3.26875	0.975387	-3.35124	0.00080451	NA
ENSG00000284956	AC107959.5	148.355	-3.26242	1.48181	-2.20165	0.0276901	0.217418
ENSG00000261717	AC009163.5	51.2969	-3.26213	2.20413	-1.48001	0.138871	0.468884
ENSG00000244242	IFITM10	373.47	-3.26001	0.787985	-4.13715	3.52e-05	0.0040338
ENSG00000127412	TRPV5	5.37408	-3.25927	1.16154	-2.80599	0.00501616	NA
ENSG00000204969	PCDHA2	0.890915	-3.25908	2.874	-1.13399	0.256799	NA
ENSG00000132026	RTBDN	2.3017	-3.24894	1.5022	-2.16279	0.0305571	NA
ENSG00000135298	ADGRB3	1.88134	-3.23203	2.56632	-1.2594	0.207885	NA
ENSG00000205022	PABPN1L	5.85805	-3.21754	2.0151	-1.59671	0.11033	NA
ENSG00000182931	WFDC10B	4.25783	-3.18448	1.93036	-1.64968	0.0990093	NA
ENSG00000185640	KRT79	2.59439	-3.17755	2.17829	-1.45873	0.144638	NA
ENSG00000073754	CD5L	5.78783	-3.15702	1.87125	-1.68711	0.0915813	NA
ENSG00000128285	MCHR1	3.85483	-3.1205	1.81362	-1.72059	0.0853247	NA
ENSG00000255374	TAS2R43	5.68572	-3.11298	1.66773	-1.8666	0.0619576	NA
ENSG00000162068	NTN3	3.15411	-3.11275	1.56059	-1.9946	0.0460864	NA
ENSG00000283239	AC019257.8	1.521	-3.1101	2.61909	-1.18747	0.235041	NA
ENSG00000206069	TMEM211	3.37037	-3.10574	1.82298	-1.70367	0.0884436	NA
ENSG00000169894	MUC3A	10.0894	-3.09958	1.62794	-1.90399	0.0569117	NA
ENSG00000104888	SLC17A7	48.5328	-3.09941	1.02345	-3.02839	0.00245864	0.0595769
ENSG00000106536	POU6F2	24.3598	-3.09031	1.21898	-2.53515	0.0112399	0.136763
ENSG00000167612	ANKRD33	24.0961	-3.08977	1.04284	-2.96285	0.00304809	0.0669074
ENSG00000157870	PRXL2B	207.897	-3.07096	0.842923	-3.64322	0.000269246	0.0161593
ENSG00000282881	TMEM275	0.871335	-3.06006	2.9334	-1.04318	0.296866	NA
ENSG00000170323	FABP4	754.026	-3.04035	1.61817	-1.87888	0.0602614	0.317584
ENSG00000100302	RASD2	0.741672	-3.02086	2.95021	-1.02395	0.305861	NA
ENSG00000168454	TXNDC2	6.34784	-3.01973	1.25116	-2.41355	0.0157978	NA
ENSG00000257207	AC112229.3	3.1134	-3.01396	2.15018	-1.40173	0.160997	NA
ENSG00000142552	RCN3	165.607	-3.01292	0.779514	-3.86512	0.000111033	0.00886847
ENSG00000128228	SDF2L1	89.4124	-3.00641	0.752873	-3.99325	6.52e-05	0.0061803
ENSG00000272968	RBAK-RBAKDN	11.7707	-3.00427	1.17876	-2.54866	0.0108137	0.135206
ENSG00000197467	COL13A1	21.6411	-3.00127	1.2057	-2.48923	0.012802	0.146379
ENSG00000180340	FZD2	5.77755	-2.99983	1.17467	-2.55377	0.0106564	NA
ENSG00000169750	RAC3	15.1054	-2.99847	1.2945	-2.31631	0.0205416	0.186314
ENSG00000130208	APOC1	927.938	-2.99176	0.870763	-3.43579	0.000590833	0.0258585
ENSG00000173991	TCAP	16.7661	-2.98696	1.37841	-2.16696	0.0302379	0.226471
ENSG00000204532	ZSCAN5C	1.45699	-2.9822	2.18246	-1.36644	0.171801	NA
ENSG00000147443	DOK2	203.075	-2.97859	0.543887	-5.47649	4.34e-08	4.41e-05
ENSG00000147485	PXDNL	1.7006	-2.97446	1.96031	-1.51734	0.12918	NA
ENSG00000188937	NYX	2.39751	-2.97152	2.34256	-1.26849	0.204622	NA
ENSG00000136750	GAD2	34.4446	-2.96497	0.939655	-3.15539	0.00160286	0.047498
ENSG00000286192	AC069288.1	7.28987	-2.96355	1.07621	-2.75368	0.00589292	NA
ENSG00000175699	CCDC197	3.07437	-2.9597	2.47716	-1.19479	0.232167	NA
ENSG00000132518	GUCY2D	3.48911	-2.95657	1.98	-1.49321	0.135381	NA
ENSG00000100285	NEFH	2.94509	-2.95435	1.4107	-2.09425	0.0362377	NA
ENSG00000198598	MMP17	26.9726	-2.95285	0.961257	-3.07186	0.00212726	0.055552
ENSG00000096088	PGC	25.9161	-2.95276	1.19747	-2.46582	0.0136699	0.150379
ENSG00000269095	AC010646.1	4.6979	-2.94946	1.98821	-1.48348	0.137948	NA
ENSG00000183773	AIFM3	19.2682	-2.94542	0.887555	-3.31858	0.000904764	0.0339561
ENSG00000172236	TPSAB1	12.2831	-2.94115	1.18638	-2.4791	0.0131715	0.147945
ENSG00000100300	TSPO	1029.76	-2.93636	0.523342	-5.61079	2.01e-08	2.6e-05
ENSG00000161281	COX7A1	78.75	-2.92894	1.01421	-2.88789	0.00387834	0.0771839
ENSG00000146122	DAAM2	50.079	-2.92775	0.962728	-3.04109	0.0023572	0.0583111
ENSG00000175894	TSPEAR	0.684125	-2.91649	3.06997	-0.950007	0.342108	NA
ENSG00000100593	ISM2	2.75312	-2.91538	2.37323	-1.22845	0.219279	NA
ENSG00000180834	MAP6D1	13.6707	-2.91249	1.12678	-2.58479	0.0097438	0.128687
ENSG00000144230	GPR17	8.80067	-2.90811	1.37432	-2.11604	0.0343416	NA
ENSG00000147119	CHST7	227.305	-2.9041	0.83744	-3.46783	0.000524677	0.024064
ENSG00000164488	DACT2	1.56477	-2.90119	2.57983	-1.12457	0.260773	NA
ENSG00000185527	PDE6G	9.07138	-2.89708	1.5339	-1.8887	0.0589315	NA
ENSG00000176428	VPS37D	1.58336	-2.89703	2.62296	-1.10449	0.269382	NA
ENSG00000163221	S100A12	4691.41	-2.88745	1.33817	-2.15777	0.0309458	0.228899
ENSG00000147481	SNTG1	33.3313	-2.88553	0.926982	-3.11283	0.00185304	0.0513995
ENSG00000171794	UTF1	1.26204	-2.88492	2.70628	-1.06601	0.286419	NA
ENSG00000169442	CD52	698.238	-2.88241	1.05243	-2.73881	0.00616629	0.0998967
ENSG00000019505	SYT13	3.51179	-2.88123	1.54096	-1.86976	0.0615172	NA
ENSG00000267645	AC105052.3	36.7449	-2.87775	1.81398	-1.58643	0.112642	0.428236
ENSG00000140067	FAM181A	2.83176	-2.8777	1.7216	-1.67153	0.0946175	NA
ENSG00000132744	ACY3	4.44382	-2.87692	1.59903	-1.79917	0.0719922	NA
ENSG00000271321	CTAGE6	1.47272	-2.87484	2.5877	-1.11097	0.266583	NA
ENSG00000162456	KNCN	4.07786	-2.85651	1.91929	-1.48832	0.136667	NA
ENSG00000136295	TTYH3	671.154	-2.84889	0.613613	-4.6428	3.44e-06	0.00085771
ENSG00000203857	HSD3B1	24.6004	-2.84359	1.26666	-2.24494	0.0247718	0.205356
ENSG00000087245	MMP2	17.9996	-2.8424	1.0189	-2.78969	0.0052759	0.0915495
ENSG00000173432	SAA1	644.759	-2.84216	1.34974	-2.10571	0.0352293	0.243608
ENSG00000179915	NRXN1	32.7192	-2.84082	0.871088	-3.26123	0.0011093	0.0382052
ENSG00000171772	SYCE1	2.72677	-2.83969	1.91536	-1.48259	0.138184	NA
ENSG00000204669	C9orf57	0.752953	-2.82791	3.02787	-0.933962	0.350324	NA
ENSG00000173867	AC013489.1	1.49594	-2.82616	2.66447	-1.06069	0.288833	NA
ENSG00000184350	MRGPRE	0.863811	-2.82006	2.92951	-0.962636	0.33573	NA
ENSG00000279804	PRAMEF18	2.08736	-2.81595	1.73451	-1.62349	0.104485	NA
ENSG00000271271	UGT2A2	4.06324	-2.80516	1.58118	-1.7741	0.0760472	NA
ENSG00000198795	ZNF521	5.70867	-2.80167	1.86059	-1.5058	0.132119	NA
ENSG00000100985	MMP9	658.918	-2.79881	0.527816	-5.30263	1.14e-07	8.12e-05
ENSG00000187186	AL162231.1	10.7545	-2.7899	1.05619	-2.64147	0.00825467	NA
ENSG00000284234	TAF11L5	2.45444	-2.78391	2.35296	-1.18315	0.236749	NA
ENSG00000284356	TAF11L10	2.45444	-2.78391	2.35296	-1.18315	0.236749	NA
ENSG00000158716	DUSP23	102.652	-2.77904	0.719236	-3.86387	0.000111604	0.00886847
ENSG00000174450	GOLGA6L2	14.0118	-2.77889	1.21743	-2.28259	0.0224548	0.194754
ENSG00000186847	KRT14	12.9678	-2.7674	1.31317	-2.10741	0.0350818	0.243471
ENSG00000284772	AC011330.3	1.48112	-2.76708	1.92881	-1.43461	0.151399	NA
ENSG00000090539	CHRD	12.9064	-2.76189	1.03657	-2.66446	0.00771126	0.113071
ENSG00000005238	FAM214B	319.699	-2.75461	0.461534	-5.96838	2.4e-09	4.87e-06
ENSG00000163705	FANCD2OS	113.715	-2.75444	1.14505	-2.40552	0.0161497	0.163963
ENSG00000107593	PKD2L1	6.58485	-2.75287	1.41785	-1.94158	0.0521876	NA
ENSG00000181444	ZNF467	167.848	-2.74651	0.537666	-5.10821	3.25e-07	0.000149228
ENSG00000205307	SAP25	200.283	-2.73387	0.673897	-4.05681	4.97e-05	0.00512756
ENSG00000142173	COL6A2	13.5811	-2.72214	1.01491	-2.68216	0.00731474	0.110064
ENSG00000157933	SKI	1057.26	-2.72038	0.652235	-4.17085	3.03e-05	0.0036893
ENSG00000009694	TENM1	14.4929	-2.71908	1.1008	-2.4701	0.0135074	0.149725
ENSG00000198440	ZNF583	74.8926	-2.71755	1.11361	-2.4403	0.014675	0.155426
ENSG00000132911	NMUR2	1.15134	-2.71161	2.80369	-0.967158	0.333465	NA
ENSG00000204103	MAFB	880.74	-2.71154	0.500763	-5.41482	6.13e-08	5.45e-05
ENSG00000137392	CLPS	45.063	-2.70871	0.929383	-2.91453	0.00356226	0.0726695
ENSG00000183921	SDR42E2	9.40253	-2.70592	1.246	-2.17168	0.0298795	NA
ENSG00000100060	MFNG	169.658	-2.70523	0.694252	-3.89661	9.75e-05	0.00825905
ENSG00000169397	RNASE3	8.40757	-2.70092	1.32235	-2.04252	0.0411002	NA
ENSG00000136695	IL36RN	5.34107	-2.6999	1.60847	-1.67855	0.0932391	NA
ENSG00000185909	KLHDC8B	120.664	-2.69424	0.63029	-4.2746	1.91e-05	0.0028975
ENSG00000236980	C3orf84	14.5217	-2.69413	2.35623	-1.14341	0.252869	0.59807
ENSG00000230657	PRB4	24.3081	-2.69399	2.25385	-1.19528	0.231976	0.577348
ENSG00000283515	AC020915.5	2.52725	-2.68875	1.52215	-1.76641	0.0773275	NA
ENSG00000214063	TSPAN4	137.239	-2.68749	0.631636	-4.2548	2.09e-05	0.00310015
ENSG00000170955	CAVIN3	48.6959	-2.68741	0.704097	-3.81682	0.000135183	0.0100673
ENSG00000129214	SHBG	19.2744	-2.68429	2.92516	-0.917656	0.358799	0.692096
ENSG00000243509	TNFRSF6B	31.258	-2.68108	1.37299	-1.95273	0.050852	0.29049
ENSG00000184986	TMEM121	6.70516	-2.67973	1.77469	-1.50997	0.13105	NA
ENSG00000187867	PALM3	2.36915	-2.67906	2.00164	-1.33844	0.180755	NA
ENSG00000167434	CA4	185.079	-2.67426	0.661941	-4.04003	5.34e-05	0.00527916
ENSG00000149635	OCSTAMP	1.04484	-2.67363	2.51375	-1.0636	0.287509	NA
ENSG00000216921	FAM240C	12.7375	-2.67014	2.67698	-0.997445	0.318548	0.657677
ENSG00000133246	PRAM1	381.062	-2.66455	0.611469	-4.35762	1.31e-05	0.00221689
ENSG00000283434	CSNKA2IP	1.16111	-2.66193	2.78011	-0.957491	0.33832	NA
ENSG00000267303	AC011511.4	10.4202	-2.65729	1.6306	-1.62964	0.103178	NA
ENSG00000286239	AC093884.1	3.55581	-2.65702	2.29451	-1.15799	0.246867	NA
ENSG00000212747	RTL8B	4.42237	-2.65561	1.16781	-2.27402	0.0229648	NA
ENSG00000118137	APOA1	2.35703	-2.65345	2.13783	-1.24119	0.214536	NA
ENSG00000166856	GPR182	1.35787	-2.65301	2.69319	-0.985083	0.324583	NA
ENSG00000262484	CCER2	5.34961	-2.6509	1.59617	-1.66079	0.0967565	NA
ENSG00000129993	CBFA2T3	177.654	-2.64229	0.708261	-3.73067	0.000190972	0.0127007
ENSG00000122254	HS3ST2	49.4281	-2.63969	0.67454	-3.91331	9.1e-05	0.00776638
ENSG00000162641	AKNAD1	13.1675	-2.6348	1.1738	-2.24467	0.0247892	0.205356
ENSG00000165462	PHOX2A	0.602504	-2.63053	3.12912	-0.840663	0.400537	NA
ENSG00000185924	RTN4RL1	1.73642	-2.62979	1.91041	-1.37656	0.168649	NA
ENSG00000115756	HPCAL1	937.905	-2.6245	0.465847	-5.63382	1.76e-08	2.51e-05
ENSG00000109472	CPE	18.9715	-2.62356	0.923581	-2.84064	0.00450237	0.0835735
ENSG00000122691	TWIST1	1.42924	-2.62339	1.88645	-1.39065	0.164332	NA
ENSG00000274933	TBC1D3I	13.7358	-2.62072	1.39581	-1.87756	0.0604417	0.317769
ENSG00000284395	PERCC1	11.4984	-2.61713	1.30442	-2.00636	0.0448174	NA
ENSG00000124102	PI3	30255.9	-2.61703	0.978281	-2.67513	0.00747007	0.111145
ENSG00000183615	FAM167B	2.2548	-2.61598	2.21093	-1.1832	0.236729	NA
ENSG00000224940	PRRT4	5.4875	-2.61355	1.49998	-1.7424	0.0814393	NA
ENSG00000286231	AL445423.3	4.93849	-2.61342	2.01576	-1.29649	0.194807	NA
ENSG00000262664	OVCA2	43.4671	-2.6071	0.91442	-2.8511	0.00435678	0.0817557
ENSG00000105246	EBI3	42.8857	-2.60298	1.12108	-2.32185	0.0202409	0.184555
ENSG00000188677	PARVB	320.177	-2.5982	0.488169	-5.32235	1.02e-07	7.67e-05
ENSG00000269502	DMRTC1	5.10245	-2.59534	1.44927	-1.79079	0.0733268	NA
ENSG00000205857	NANOGNB	4.96648	-2.59454	1.73449	-1.49586	0.134691	NA
ENSG00000269403	AC008750.8	3.00092	-2.58766	2.34586	-1.10307	0.269995	NA
ENSG00000171812	COL8A2	13.9707	-2.58437	1.03899	-2.48738	0.0128688	0.146602
ENSG00000198944	SOWAHA	3.70205	-2.57449	1.98641	-1.29606	0.194956	NA
ENSG00000140465	CYP1A1	4.98904	-2.57076	1.42438	-1.80483	0.071101	NA
ENSG00000008438	PGLYRP1	94.7859	-2.57024	0.871625	-2.94879	0.00319024	0.0682375
ENSG00000139914	FITM1	11.8055	-2.5701	1.27785	-2.01127	0.0442969	0.27229
ENSG00000173868	PHOSPHO1	82.3919	-2.566	0.597539	-4.29428	1.75e-05	0.00272364
ENSG00000179344	HLA-DQB1	757.745	-2.56512	0.839159	-3.05677	0.00223734	0.05694
ENSG00000180929	GPR62	0.559542	-2.56487	3.20219	-0.800973	0.423147	NA
ENSG00000184716	SERINC4	3.67288	-2.55775	2.07903	-1.23027	0.218598	NA
ENSG00000177191	B3GNT8	260.974	-2.55656	0.754562	-3.38814	0.00070368	0.0294308
ENSG00000167768	KRT1	6.66081	-2.54874	2.02433	-1.25906	0.20801	NA
ENSG00000204805	AL391987.2	246.802	-2.54591	1.10358	-2.30696	0.0210572	0.18909
ENSG00000203910	C1orf146	20.8532	-2.54356	1.1108	-2.28985	0.0220302	0.192598
ENSG00000162892	IL24	11.6543	-2.5423	1.76416	-1.44108	0.149562	0.483715
ENSG00000100097	LGALS1	2752.75	-2.53577	0.662861	-3.8255	0.000130507	0.00994635
ENSG00000263429	TMEM238L	4.8209	-2.53417	1.53971	-1.64588	0.099789	NA
ENSG00000262165	AC233723.1	10.5746	-2.53342	1.52228	-1.66423	0.0960661	NA
ENSG00000229924	FAM90A26	0.991771	-2.53143	2.2063	-1.14737	0.251231	NA
ENSG00000197355	UAP1L1	113.286	-2.53079	0.741115	-3.41484	0.000638206	0.0274255
ENSG00000129009	ISLR	3.36829	-2.52439	1.63458	-1.54436	0.122501	NA
ENSG00000261649	GOLGA6L7	18.2056	-2.52103	1.23886	-2.03496	0.041855	0.266493
ENSG00000090013	BLVRB	224.689	-2.5189	0.539416	-4.66967	3.02e-06	0.000794639
ENSG00000130584	ZBTB46	64.2787	-2.51833	0.689459	-3.65261	0.000259584	0.015712
ENSG00000187808	SOWAHD	8.67879	-2.51505	1.06231	-2.36754	0.017907	NA
ENSG00000162745	OLFML2B	81.8137	-2.51428	0.763946	-3.29117	0.000997711	0.035837
ENSG00000158022	TRIM63	3.07347	-2.50761	1.92201	-1.30468	0.192003	NA
ENSG00000073067	CYP2W1	11.9331	-2.50515	1.4102	-1.77645	0.0756584	0.354224
ENSG00000114270	COL7A1	41.4657	-2.49651	0.967262	-2.58101	0.00985114	0.129384
ENSG00000139410	SDSL	110.085	-2.49307	0.459256	-5.4285	5.68e-08	5.39e-05
ENSG00000140368	PSTPIP1	857.451	-2.49056	0.519528	-4.79389	1.64e-06	0.000505803
ENSG00000159335	PTMS	501.831	-2.49011	0.697919	-3.5679	0.000359849	0.0196111
ENSG00000159339	PADI4	418.531	-2.48944	0.673068	-3.69865	0.00021675	0.0138876
ENSG00000284686	AC119674.2	122.316	-2.48916	1.04738	-2.37656	0.0174749	0.170366
ENSG00000107719	PALD1	5.55296	-2.48883	1.27216	-1.95638	0.0504203	NA
ENSG00000163554	SPTA1	5.85409	-2.48601	2.14158	-1.16083	0.245712	NA
ENSG00000115041	KCNIP3	3.69836	-2.48543	1.59248	-1.56073	0.118588	NA
ENSG00000128617	OPN1SW	4.86826	-2.4787	1.66268	-1.49078	0.136018	NA
ENSG00000100979	PLTP	322.533	-2.47801	0.787633	-3.14614	0.00165438	0.0481064
ENSG00000160255	ITGB2	2311.26	-2.47572	0.372776	-6.64129	3.11e-11	1.47e-07
ENSG00000092051	JPH4	3.6317	-2.47509	1.2191	-2.03025	0.0423308	NA
ENSG00000119632	IFI27L2	144.247	-2.47273	0.859992	-2.87529	0.00403656	0.0787484
ENSG00000185736	ADARB2	26.1925	-2.46861	0.835753	-2.95375	0.00313939	0.0677743
ENSG00000284987	U52112.2	4.73479	-2.46426	1.7754	-1.388	0.165137	NA
ENSG00000162878	PKDCC	6.7065	-2.46248	1.36749	-1.80072	0.0717467	NA
ENSG00000182712	CMC4	22.627	-2.45713	1.34389	-1.82836	0.0674951	0.336663
ENSG00000221977	OR4E2	1.42641	-2.45423	2.14286	-1.1453	0.252083	NA
ENSG00000164088	PPM1M	231.432	-2.45308	0.589183	-4.16353	3.13e-05	0.00377731
ENSG00000180061	TMEM150B	165.906	-2.44716	0.504843	-4.84736	1.25e-06	0.000423728
ENSG00000177706	FAM20C	345.821	-2.44494	0.715635	-3.41646	0.000634415	0.0273452
ENSG00000131446	MGAT1	3199.84	-2.44473	0.561479	-4.3541	1.34e-05	0.00221689
ENSG00000101188	NTSR1	60.1535	-2.44403	0.847369	-2.88426	0.00392339	0.0775737
ENSG00000129535	NRL	10.1543	-2.44356	0.994417	-2.45728	0.0139995	NA
ENSG00000042753	AP2S1	700.538	-2.44145	0.647012	-3.77342	0.000161025	0.0115097
ENSG00000162723	SLAMF9	14.2661	-2.4405	1.22142	-1.99808	0.045708	0.277605
ENSG00000042493	CAPG	1663.13	-2.43964	0.530215	-4.60122	4.2e-06	0.00094832
ENSG00000104783	KCNN4	247.763	-2.43749	0.578845	-4.21095	2.54e-05	0.00338732
ENSG00000186038	HTR3E	0.517099	-2.43072	3.28232	-0.740548	0.458967	NA
ENSG00000286105	AL353579.1	1.67566	-2.42903	2.533	-0.958951	0.337584	NA
ENSG00000241794	SPRR2A	139.546	-2.42664	1.72221	-1.40903	0.158827	0.493697
ENSG00000196407	THEM5	4.13731	-2.42417	1.5513	-1.56266	0.118132	NA
ENSG00000198113	TOR4A	91.6077	-2.42202	0.51831	-4.67292	2.97e-06	0.000794639
ENSG00000171570	RAB4B-EGLN2	18.4212	-2.41839	1.4998	-1.61247	0.106859	0.416845
ENSG00000169026	SLC49A3	167.364	-2.41796	0.635761	-3.80326	0.000142805	0.0104704
ENSG00000156222	SLC28A1	1.2392	-2.41649	2.30711	-1.04741	0.294911	NA
ENSG00000127920	GNG11	0.445432	-2.41418	3.28271	-0.735425	0.462081	NA
ENSG00000188095	MESP2	3.54045	-2.41065	2.06861	-1.16535	0.243879	NA
ENSG00000143369	ECM1	83.0362	-2.40981	0.835136	-2.88553	0.00390756	0.077519
ENSG00000149591	TAGLN	154.934	-2.40926	0.697017	-3.45653	0.000547173	0.0244748
ENSG00000228278	ORM2	179.384	-2.40911	0.923735	-2.60801	0.00910696	0.123552
ENSG00000164403	SHROOM1	11.5347	-2.40463	0.889828	-2.70235	0.00688507	NA
ENSG00000095970	TREM2	102.516	-2.40305	0.912622	-2.63313	0.00846017	0.118388
ENSG00000142156	COL6A1	18.1773	-2.39891	0.93218	-2.57344	0.0100694	0.131034
ENSG00000185775	SPATA31A6	2.05965	-2.39626	2.39841	-0.999104	0.317745	NA
ENSG00000176845	METRNL	2254.08	-2.39464	0.596983	-4.01124	6.04e-05	0.00588459
ENSG00000196735	HLA-DQA1	885.839	-2.39248	0.833558	-2.8702	0.0041021	0.0790627
ENSG00000283473	FAM240A	0.427758	-2.39225	3.28322	-0.728628	0.466229	NA
ENSG00000070444	MNT	448.358	-2.39074	0.618662	-3.86438	0.000111373	0.00886847
ENSG00000105722	ERF	382.253	-2.38471	0.602947	-3.95509	7.65e-05	0.00697564
ENSG00000241241	KRTAP4-16	52.8312	-2.38202	0.778555	-3.05954	0.00221675	0.056728
ENSG00000007520	TSR3	75.196	-2.37922	0.599684	-3.96746	7.26e-05	0.00666622
ENSG00000255730	AC011462.1	98.8103	-2.37771	0.940056	-2.52933	0.011428	0.137925
ENSG00000174137	FAM53A	3.94142	-2.3668	1.61153	-1.46867	0.141923	NA
ENSG00000175489	LRRC25	652.727	-2.36497	0.489092	-4.83544	1.33e-06	0.000439461
ENSG00000112561	TFEB	395.75	-2.36437	0.577937	-4.09105	4.29e-05	0.00449123
ENSG00000166111	SVOP	37.3207	-2.36428	1.0728	-2.20384	0.0275353	0.217278
ENSG00000196209	SIRPB2	341.45	-2.36397	0.575275	-4.10929	3.97e-05	0.00433511
ENSG00000184911	DMRTC1B	5.58345	-2.3595	1.27309	-1.85336	0.0638305	NA
ENSG00000213903	LTB4R	341.352	-2.35794	0.598217	-3.94162	8.09e-05	0.00733257
ENSG00000176022	B3GALT6	31.665	-2.35722	0.666625	-3.53604	0.000406168	0.0209888
ENSG00000166359	WDR88	2.0131	-2.35413	1.90225	-1.23755	0.215883	NA
ENSG00000216490	IFI30	14098.6	-2.354	0.440398	-5.34518	9.03e-08	7.14e-05
ENSG00000288380	AC118281.1	10.2307	-2.35157	1.66517	-1.41221	0.157887	NA
ENSG00000176076	KCNE5	9.84423	-2.35061	1.26054	-1.86476	0.0622144	NA
ENSG00000173917	HOXB2	17.3536	-2.35038	0.941079	-2.49753	0.012506	0.144657
ENSG00000087266	SH3BP2	3028.65	-2.34637	0.514185	-4.56328	5.04e-06	0.00108536
ENSG00000107147	KCNT1	18.0029	-2.34417	1.15054	-2.03745	0.041605	0.266056
ENSG00000104899	AMH	8.31769	-2.344	0.998837	-2.34673	0.0189392	NA
ENSG00000087086	FTL	99378.7	-2.34008	0.507882	-4.60752	4.08e-06	0.000934891
ENSG00000163793	DNAJC5G	7.9881	-2.33748	1.28188	-1.82349	0.0682294	NA
ENSG00000025434	NR1H3	560.474	-2.33734	0.52058	-4.48988	7.13e-06	0.00142767
ENSG00000105472	CLEC11A	19.8031	-2.33306	1.10705	-2.10746	0.0350781	0.243471
ENSG00000108813	DLX4	2.22973	-2.32947	1.93676	-1.20277	0.229066	NA
ENSG00000101194	SLC17A9	75.2894	-2.32907	0.836276	-2.78505	0.00535197	0.091962
ENSG00000118520	ARG1	103.5	-2.32477	0.975845	-2.38232	0.0172041	0.169703
ENSG00000125895	TMEM74B	9.57719	-2.32333	1.34554	-1.72669	0.0842229	NA
ENSG00000285815	WRB-SH3BGR	3.20072	-2.323	2.34152	-0.992089	0.321154	NA
ENSG00000125089	SH3TC1	397.589	-2.32196	0.746727	-3.10951	0.00187395	0.0517756
ENSG00000151615	POU4F2	0.388397	-2.32024	3.2848	-0.706355	0.479967	NA
ENSG00000100314	CABP7	2.2281	-2.31664	1.65565	-1.39923	0.161744	NA
ENSG00000223865	HLA-DPB1	521.318	-2.31659	0.659028	-3.51516	0.000439491	0.0218837
ENSG00000213145	CRIP1	622.251	-2.31474	0.56391	-4.1048	4.05e-05	0.00433511
ENSG00000101986	ABCD1	106.048	-2.31316	0.510193	-4.5339	5.79e-06	0.00121124
ENSG00000068831	RASGRP2	276.662	-2.31184	0.46878	-4.93161	8.16e-07	0.000295165
ENSG00000172889	EGFL7	13.5103	-2.31176	0.920314	-2.51193	0.0120075	0.141096
ENSG00000118508	RAB32	213.663	-2.31141	0.729631	-3.16792	0.00153534	0.0459558
ENSG00000285329	AC025283.2	4.57152	-2.30754	2.26089	-1.02063	0.307428	NA
ENSG00000137101	CD72	66.752	-2.3073	0.852815	-2.70551	0.00682001	0.105277
ENSG00000113763	UNC5A	61.645	-2.30723	0.69466	-3.32138	0.00089574	0.0337955
ENSG00000116962	NID1	11.9194	-2.30696	0.887098	-2.60057	0.00930696	0.125243
ENSG00000172020	GAP43	0.996904	-2.304	2.81729	-0.817806	0.413468	NA
ENSG00000116014	KISS1R	6.78782	-2.30278	1.35973	-1.69356	0.0903491	NA
ENSG00000107105	ELAVL2	14.0789	-2.29956	1.02114	-2.25195	0.0243256	0.203414
ENSG00000187772	LIN28B	6.52207	-2.29858	1.32981	-1.72849	0.0838997	NA
ENSG00000087076	HSD17B14	50.0844	-2.29353	0.694741	-3.30128	0.000962449	0.0350125
ENSG00000139915	MDGA2	6.14272	-2.29078	1.26235	-1.8147	0.0695705	NA
ENSG00000278674	ELOA3B	0.468981	-2.28994	3.28527	-0.697033	0.485782	NA
ENSG00000251503	CENPS-CORT	15.5992	-2.28961	1.0981	-2.08506	0.0370641	0.250928
ENSG00000162873	KLHDC8A	3.72488	-2.28938	2.05889	-1.11195	0.26616	NA
ENSG00000101220	C20orf27	49.1776	-2.2882	0.649203	-3.52463	0.000424078	0.0215432
ENSG00000169330	MINAR1	0.869493	-2.28338	2.63429	-0.866791	0.386056	NA
ENSG00000092067	CEBPE	12.6345	-2.27658	0.762843	-2.98433	0.00284196	0.0642672
ENSG00000118960	HS1BP3	393.399	-2.27254	0.585815	-3.87927	0.000104768	0.00861403
ENSG00000176299	OR4M1	0.385315	-2.27154	3.28549	-0.691386	0.489323	NA
ENSG00000251349	MSANTD3-TMEFF1	3.39938	-2.27063	1.83641	-1.23645	0.216291	NA
ENSG00000135929	CYP27A1	966.957	-2.26998	0.507231	-4.47524	7.63e-06	0.00150786
ENSG00000084731	KIF3C	46.6576	-2.26856	0.648813	-3.49648	0.000471437	0.0226545
ENSG00000273167	AL359736.1	8.64843	-2.26603	1.78	-1.27305	0.202999	NA
ENSG00000108797	CNTNAP1	108.868	-2.26464	0.617318	-3.66851	0.000243971	0.015088
ENSG00000189152	GRAPL	7.53698	-2.2646	1.69135	-1.33893	0.180592	NA
ENSG00000169131	ZNF354A	52.2567	-2.2599	0.683318	-3.30724	0.000942213	0.0348105
ENSG00000120057	SFRP5	4.72731	-2.25973	1.49314	-1.51341	0.130177	NA
ENSG00000198730	CTR9	545.817	-2.25967	0.812803	-2.78009	0.00543435	0.0926837
ENSG00000152954	NRSN1	3948.66	-2.25496	1.3609	-1.65696	NA	NA
ENSG00000164713	BRI3	3784.26	-2.25467	0.579057	-3.89369	9.87e-05	0.00830979
ENSG00000051128	HOMER3	223.333	-2.25133	0.687509	-3.27462	0.00105804	0.037359
ENSG00000108342	CSF3	167.494	-2.24921	1.44884	-1.55242	0.120562	0.441915
ENSG00000152377	SPOCK1	10.5483	-2.24889	1.65948	-1.35518	0.17536	NA
ENSG00000170464	DNAJC18	56.9008	-2.24842	0.856016	-2.62661	0.00862402	0.11956
ENSG00000106348	IMPDH1	879.599	-2.24831	0.532461	-4.22249	2.42e-05	0.00330461
ENSG00000148408	CACNA1B	0.928165	-2.24827	2.09059	-1.07542	0.282185	NA
ENSG00000103044	HAS3	28.4183	-2.24733	0.981869	-2.28883	0.0220891	0.192728
ENSG00000220201	ZGLP1	15.7081	-2.24642	0.905449	-2.481	0.0131015	0.147556
ENSG00000198719	DLL1	56.2834	-2.24514	0.719957	-3.11844	0.00181814	0.0508079
ENSG00000142606	MMEL1	10.1985	-2.24046	1.22848	-1.82377	0.0681876	NA
ENSG00000219435	CATSPERZ	17.352	-2.23794	1.617	-1.38401	0.166356	0.502782
ENSG00000276040	SPATA31A7	58.6996	-2.23757	0.906847	-2.46742	0.0136091	0.150176
ENSG00000158485	CD1B	0.364355	-2.23402	3.28594	-0.679871	0.496586	NA
ENSG00000100604	CHGA	19.0613	-2.23261	0.918691	-2.4302	0.0150903	0.158291
ENSG00000100364	KIAA0930	314.349	-2.23237	0.493354	-4.5249	6.04e-06	0.00124563
ENSG00000131471	AOC3	60.9134	-2.22982	0.659564	-3.38075	0.00072288	0.0297175
ENSG00000185633	NDUFA4L2	4.8512	-2.22757	1.9101	-1.16621	0.24353	NA
ENSG00000180304	OAZ2	714.908	-2.22729	0.579343	-3.84452	0.00012079	0.00938866
ENSG00000165140	FBP1	415.153	-2.22502	0.557021	-3.99449	6.48e-05	0.0061803
ENSG00000018280	SLC11A1	10172.5	-2.22461	0.602454	-3.69258	0.000221994	0.014088
ENSG00000180089	TMEM86B	36.9912	-2.22426	1.05432	-2.10966	0.0348878	0.243019
ENSG00000255292	AP002884.2	7.4376	-2.22323	1.95696	-1.13606	0.25593	NA
ENSG00000145107	TM4SF19	262.686	-2.22255	0.635289	-3.49849	0.000467904	0.0226377
ENSG00000177675	CD163L1	60.6644	-2.22203	0.888627	-2.50052	0.012401	0.144229
ENSG00000260729	AC009690.1	17.1505	-2.22118	0.906299	-2.45082	0.014253	0.152614
ENSG00000139540	SLC39A5	12.1984	-2.2211	1.13217	-1.96182	0.049784	0.286882
ENSG00000128218	VPREB3	3.58382	-2.21912	2.34384	-0.946787	0.343747	NA
ENSG00000161835	GRASP	145.803	-2.21833	0.708037	-3.13307	0.0017299	0.0492123
ENSG00000175445	LPL	137.602	-2.21617	0.813859	-2.72304	0.00646838	0.102058
ENSG00000071859	FAM50A	495.479	-2.21603	0.468178	-4.73332	2.21e-06	0.000641175
ENSG00000131650	KREMEN2	3.42404	-2.21593	1.52188	-1.45605	0.14538	NA
ENSG00000187243	MAGED4B	4.6318	-2.21502	1.55825	-1.42148	0.155178	NA
ENSG00000125384	PTGER2	252.422	-2.21399	0.670608	-3.30147	0.000961812	0.0350125
ENSG00000183629	GOLGA8G	0.87025	-2.21074	2.97307	-0.743589	0.457125	NA
ENSG00000010327	STAB1	376.029	-2.21043	0.704819	-3.13617	0.00171167	0.0489542
ENSG00000132514	CLEC10A	39.6955	-2.20966	0.97791	-2.25957	0.0238479	0.201725
ENSG00000105374	NKG7	218.118	-2.20775	0.889126	-2.48306	0.0130261	0.147344
ENSG00000171298	GAA	396.072	-2.20671	0.450874	-4.89429	9.87e-07	0.00034228
ENSG00000153902	LGI4	9.49607	-2.20182	1.42829	-1.54158	0.123176	NA
ENSG00000114738	MAPKAPK3	225.588	-2.20094	0.512952	-4.29074	1.78e-05	0.00272364
ENSG00000114626	ABTB1	1203.57	-2.20076	0.59474	-3.70038	0.000215281	0.0138797
ENSG00000184709	LRRC26	14.58	-2.20032	1.5041	-1.46288	0.1435	0.476013
ENSG00000248751	AC004997.1	8.16663	-2.19795	1.64524	-1.33594	0.181568	NA
ENSG00000168140	VASN	39.9044	-2.19622	0.76176	-2.88309	0.00393793	0.0775923
ENSG00000169860	P2RY1	28.3679	-2.19415	0.750227	-2.92465	0.0034484	0.0716059
ENSG00000185156	MFSD6L	17.9477	-2.19181	0.954144	-2.29715	0.0216102	0.191278
ENSG00000198914	POU3F3	0.936666	-2.18845	2.55202	-0.857535	0.391149	NA
ENSG00000157152	SYN2	12.0095	-2.18816	0.993821	-2.20176	0.0276822	0.217418
ENSG00000125618	PAX8	67.1055	-2.18686	0.580961	-3.76421	0.000167079	0.0117904
ENSG00000187796	CARD9	23.3099	-2.1812	0.993149	-2.19624	0.0280747	0.218613
ENSG00000185615	PDIA2	3.79099	-2.17876	1.58315	-1.37622	0.168754	NA
ENSG00000197696	NMB	40.8898	-2.17684	0.724398	-3.00503	0.00265558	0.0625379
ENSG00000132432	SEC61G	238.215	-2.17674	1.4586	-1.49235	0.135608	0.46484
ENSG00000105290	APLP1	121.356	-2.1762	0.949346	-2.29231	0.0218875	0.191822
ENSG00000139970	RTN1	38.8544	-2.17427	0.849002	-2.56097	0.010438	0.132502
ENSG00000102032	RENBP	472.672	-2.17104	0.529177	-4.10268	4.08e-05	0.00433511
ENSG00000164825	DEFB1	79.812	-2.17025	1.96461	-1.10467	0.269302	0.615974
ENSG00000168995	SIGLEC7	101.339	-2.16936	0.508652	-4.26491	2e-05	0.00299424
ENSG00000146830	GIGYF1	477.109	-2.16792	0.638172	-3.39708	0.000681096	0.0288331
ENSG00000113552	GNPDA1	425.663	-2.16427	0.763733	-2.83381	0.00459969	0.0841397
ENSG00000130222	GADD45G	34.595	-2.16394	0.942534	-2.29587	0.0216834	0.191569
ENSG00000124334	IL9R	35.3929	-2.16392	0.874908	-2.47331	0.0133868	0.148967
ENSG00000185614	INKA1	6.13537	-2.16112	1.42386	-1.51779	0.129066	NA
ENSG00000100031	GGT1	308.581	-2.16074	0.580275	-3.72365	0.000196361	0.0128712
ENSG00000171443	ZNF524	50.9451	-2.15562	0.596237	-3.61538	0.00029991	0.0173411
ENSG00000132436	FIGNL1	23.1491	-2.15286	1.31696	-1.63472	0.102108	0.406398
ENSG00000178209	PLEC	2403.05	-2.15223	0.612355	-3.51468	0.000440286	0.0218837
ENSG00000156885	COX6A2	5.92355	-2.15213	2.0215	-1.06462	0.28705	NA
ENSG00000104953	TLE6	1.79262	-2.15183	2.56269	-0.839677	0.40109	NA
ENSG00000183828	NUDT14	113.885	-2.15126	0.702637	-3.06169	0.00220088	0.0565269
ENSG00000095917	TPSD1	2.58669	-2.15053	1.91093	-1.12539	0.260425	NA
ENSG00000186350	RXRA	1246.73	-2.14894	0.62456	-3.44073	0.000580156	0.0255484
ENSG00000170439	METTL7B	102.868	-2.14816	0.771355	-2.78492	0.00535405	0.091962
ENSG00000182774	RPS17	1608.91	-2.14564	0.860213	-2.49431	0.0126202	0.145587
ENSG00000172348	RCAN2	1.90225	-2.14175	1.50982	-1.41854	0.156032	NA
ENSG00000166816	LDHD	17.9251	-2.14173	0.942208	-2.2731	0.02302	0.197014
ENSG00000064545	TMEM161A	46.7971	-2.14071	0.865601	-2.47309	0.0133949	0.148967
ENSG00000112333	NR2E1	0.964344	-2.14	2.60294	-0.822149	0.410992	NA
ENSG00000013563	DNASE1L1	205.252	-2.13659	0.533483	-4.00497	6.2e-05	0.00596104
ENSG00000030582	GRN	4534.25	-2.13652	0.44387	-4.81339	1.48e-06	0.00046904
ENSG00000115325	DOK1	164.281	-2.13309	0.757026	-2.81772	0.00483666	0.0863196
ENSG00000169962	TAS1R3	5.7128	-2.1325	1.14465	-1.86302	0.0624591	NA
ENSG00000140044	JDP2	315.397	-2.13168	0.525802	-4.05414	5.03e-05	0.00514916
ENSG00000126458	RRAS	80.3204	-2.1314	0.846161	-2.51891	0.0117719	0.139653
ENSG00000187051	RPS19BP1	166.276	-2.13078	0.44701	-4.76673	1.87e-06	0.00055485
ENSG00000245848	CEBPA	53.8308	-2.13027	0.549412	-3.87737	0.000105591	0.00863179
ENSG00000116586	LAMTOR2	118.918	-2.13021	0.909136	-2.34312	0.0191234	0.179743
ENSG00000064300	NGFR	8.48806	-2.13009	1.33655	-1.59372	0.110998	NA
ENSG00000196976	LAGE3	42.9456	-2.12889	0.8181	-2.60224	0.00926167	0.124752
ENSG00000169474	SPRR1A	117.496	-2.12763	2.86651	-0.742237	0.457944	0.760949
ENSG00000070031	SCT	3.98792	-2.12468	1.77186	-1.19913	0.230479	NA
ENSG00000226979	LTA	7.12898	-2.12468	1.01772	-2.08768	0.0368271	NA
ENSG00000239697	TNFSF12	103.627	-2.12466	0.6833	-3.10941	0.00187461	0.0517756
ENSG00000104826	LHB	14.5668	-2.12417	1.13855	-1.86568	0.0620861	0.323366
ENSG00000161055	SCGB3A1	4988.86	-2.12396	0.826397	-2.57015	0.0101655	0.131034
ENSG00000247596	TWF2	326.098	-2.1195	0.385496	-5.49811	3.84e-08	4.2e-05
ENSG00000259112	NDUFC2-KCTD14	7.47011	-2.11904	3.08515	-0.68685	0.492177	NA
ENSG00000258472	AC005726.1	76.9329	-2.11897	0.804075	-2.63529	0.00840658	0.118288
ENSG00000085185	BCORL1	53.6841	-2.11881	0.500831	-4.23059	2.33e-05	0.00325036
ENSG00000171195	MUC7	11.2163	-2.11686	1.75021	-1.20949	0.226474	NA
ENSG00000123384	LRP1	880.764	-2.11432	0.650939	-3.24811	0.00116175	0.0388174
ENSG00000175756	AURKAIP1	261.29	-2.114	0.594721	-3.5546	0.000378548	0.0199416
ENSG00000186818	LILRB4	727.842	-2.11131	0.48273	-4.37368	1.22e-05	0.00214538
ENSG00000214562	NUTM2D	26.9975	-2.11087	0.849448	-2.48499	0.0129555	0.147087
ENSG00000076928	ARHGEF1	1551.88	-2.11082	0.592451	-3.56286	0.000366833	0.0196159
ENSG00000023892	DEF6	187.917	-2.10952	0.496477	-4.24898	2.15e-05	0.00311689
ENSG00000130592	LSP1	3641.56	-2.10387	0.466719	-4.50779	6.55e-06	0.0013311
ENSG00000187688	TRPV2	259.786	-2.10167	0.407769	-5.15406	2.55e-07	0.00012949
ENSG00000229314	ORM1	333.624	-2.09929	1.04076	-2.01708	0.0436873	0.270636
ENSG00000008056	SYN1	42.806	-2.09852	0.900862	-2.32946	0.0198349	0.182728
ENSG00000177202	SPACA4	11.9927	-2.09028	1.53562	-1.3612	0.17345	0.510873
ENSG00000144649	GASK1A	0.396898	-2.08699	3.28783	-0.634762	0.525583	NA
ENSG00000182118	FAM89A	24.9434	-2.08663	0.968822	-2.15378	0.0312577	0.229895
ENSG00000198546	ZNF511	55.2296	-2.08632	0.648121	-3.21903	0.00128625	0.0414866
ENSG00000204498	NFKBIL1	63.5163	-2.08583	0.699437	-2.98216	0.00286221	0.06452
ENSG00000135047	CTSL	4127.81	-2.08203	0.680047	-3.06159	0.00220163	0.0565269
ENSG00000268107	AC003005.1	4.67175	-2.08187	2.02198	-1.02962	0.303189	NA
ENSG00000205502	C2CD4B	44.2696	-2.08066	0.86313	-2.4106	0.0159264	0.163135
ENSG00000138080	EMILIN1	6.09989	-2.07451	1.0504	-1.97497	0.0482718	NA
ENSG00000105610	KLF1	1.34427	-2.07421	2.369	-0.875562	0.381268	NA
ENSG00000186635	ARAP1	6022.96	-2.07238	0.617655	-3.35524	0.000792962	0.031585
ENSG00000074964	ARHGEF10L	239.748	-2.07009	0.550346	-3.76144	0.00016894	0.0118173
ENSG00000125492	BARHL1	1.22805	-2.07	1.94464	-1.06447	0.287117	NA
ENSG00000105327	BBC3	302.524	-2.06987	0.632117	-3.27451	0.00105847	0.037359
ENSG00000129355	CDKN2D	274.026	-2.06959	0.573265	-3.61018	0.00030598	0.017479
ENSG00000103145	HCFC1R1	126.298	-2.06891	0.465991	-4.43982	9e-06	0.00166322
ENSG00000268041	ERFL	6.92876	-2.06849	1.23358	-1.67681	0.0935795	NA
ENSG00000278588	H2BC10	62.0461	-2.06343	1.11604	-1.84889	0.0644735	0.329671
ENSG00000188833	ENTPD8	4.63855	-2.06334	1.63475	-1.26218	0.206884	NA
ENSG00000184730	APOBR	616.004	-2.06257	0.686806	-3.00313	0.00267217	0.0627211
ENSG00000140406	TLNRD1	145.03	-2.06129	0.518594	-3.97477	7.04e-05	0.00651918
ENSG00000089639	GMIP	1093.58	-2.06036	0.50914	-4.04676	5.19e-05	0.0052156
ENSG00000106009	BRAT1	160.227	-2.05428	0.617322	-3.32773	0.000875564	0.0334785
ENSG00000249240	AC069368.1	37.4037	-2.05299	1.05863	-1.93928	0.0524667	0.295559
ENSG00000254788	CKLF-CMTM1	137.019	-2.05281	0.81176	-2.52883	0.0114442	0.137925
ENSG00000158825	CDA	273.218	-2.0511	0.761236	-2.69443	0.00705094	0.107495
ENSG00000129450	SIGLEC9	555.457	-2.04989	0.428236	-4.78684	1.69e-06	0.000512757
ENSG00000106991	ENG	353.935	-2.0481	0.549318	-3.72844	0.000192666	0.0127464
ENSG00000125910	S1PR4	241.842	-2.04668	0.679942	-3.01008	0.00261181	0.0618142
ENSG00000205078	SYCE1L	23.4357	-2.04611	1.067	-1.91764	0.0551572	0.301181
ENSG00000178404	CEP295NL	364.439	-2.04567	0.712477	-2.87121	0.00408906	0.0790255
ENSG00000143570	SLC39A1	255.599	-2.04298	0.467914	-4.36615	1.26e-05	0.00217853
ENSG00000101160	CTSZ	2066.15	-2.0422	0.464157	-4.39981	1.08e-05	0.00197582
ENSG00000170091	NSG2	24.8723	-2.04194	1.23682	-1.65096	0.0987462	0.399478
ENSG00000146216	TTBK1	0.855503	-2.04086	2.62152	-0.778504	0.436272	NA
ENSG00000285708	AC097634.4	76.8801	-2.03951	1.03768	-1.96546	0.0493611	0.286237
ENSG00000148834	GSTO1	1277.61	-2.03894	0.732115	-2.785	0.00535275	0.091962
ENSG00000214309	MBLAC1	6.34311	-2.03757	1.2333	-1.65213	0.0985085	NA
ENSG00000188883	KLRG2	1.71214	-2.03716	2.24671	-0.906733	0.364548	NA
ENSG00000186517	ARHGAP30	854.451	-2.03658	0.44052	-4.62312	3.78e-06	0.000896156
ENSG00000286102	AP000552.6	7.85943	-2.03593	1.54109	-1.3211	0.186467	NA
ENSG00000177663	IL17RA	798.015	-2.03437	0.658231	-3.09067	0.00199707	0.0539019
ENSG00000137948	BRDT	51.6323	-2.03424	0.807997	-2.51764	0.0118144	0.139917
ENSG00000179826	MRGPRX3	5.93268	-2.033	1.1093	-1.83269	0.0668492	NA
ENSG00000119681	LTBP2	27.4583	-2.03277	0.757951	-2.68192	0.00732006	0.110064
ENSG00000212864	RNF208	7.55711	-2.0321	1.45359	-1.39799	0.162116	NA
ENSG00000175206	NPPA	23.1927	-2.03062	0.748749	-2.71202	0.00668742	0.104186
ENSG00000166341	DCHS1	5.28412	-2.02836	1.13289	-1.79042	0.0733859	NA
ENSG00000130309	COLGALT1	427.241	-2.02534	0.436806	-4.63671	3.54e-06	0.000858841
ENSG00000167895	TMC8	201.471	-2.02391	0.610215	-3.31672	0.000910815	0.0340932
ENSG00000137486	ARRB1	416.74	-2.02216	0.477021	-4.23914	2.24e-05	0.00319148
ENSG00000167680	SEMA6B	385.67	-2.02182	0.541039	-3.73692	0.000186287	0.0126782
ENSG00000259132	AL132780.3	19.261	-2.01963	3.06966	-0.657935	0.51058	0.794299
ENSG00000169184	MN1	10.3804	-2.0187	0.971798	-2.07728	0.0377754	NA
ENSG00000120500	ARR3	7.13808	-2.01827	1.44464	-1.39708	0.16239	NA
ENSG00000233608	TWIST2	3.60908	-2.01688	2.16365	-0.932168	NA	NA
ENSG00000198502	HLA-DRB5	745.376	-2.0165	0.975842	-2.06642	0.0387889	0.25782
ENSG00000204936	CD177	1557.71	-2.01484	0.663573	-3.03635	0.00239461	0.0587258
ENSG00000057468	MSH4	1.71469	-2.01379	1.36449	-1.47586	0.139982	NA
ENSG00000182346	DAOA	5.04437	-2.01191	1.33275	-1.50959	0.131148	NA
ENSG00000095383	TBC1D2	1056.02	-2.01121	0.732624	-2.74522	0.00604709	0.0988152
ENSG00000108819	PPP1R9B	220.913	-2.00997	0.489376	-4.10722	4e-05	0.00433511
ENSG00000157600	TMEM164	339.409	-2.00471	0.532048	-3.76792	0.000164615	0.0117074
ENSG00000126500	AP006333.1	2.792	-2.00438	1.73764	-1.15351	0.248702	NA
ENSG00000163395	IGFN1	4.76863	-2.0028	1.40894	-1.42149	0.155175	NA
ENSG00000007350	TKTL1	48.1481	-2.00257	1.0657	-1.87912	0.0602277	0.317524
ENSG00000099308	MAST3	874.855	-2.00255	0.605821	-3.30551	0.000948037	0.0349349
ENSG00000103249	CLCN7	2236.38	-2.00201	0.78669	-2.54486	0.0109323	0.135454
ENSG00000018236	CNTN1	13.7106	-2.00197	1.18525	-1.68908	0.0912045	0.38679
ENSG00000147813	NAPRT	365.374	-2.00107	0.559095	-3.57912	0.000344747	0.0190805
ENSG00000099795	NDUFB7	185.424	-1.99832	0.578688	-3.45318	0.00055401	0.024703
ENSG00000142684	ZNF593	37.4763	-1.99724	1.13648	-1.75739	0.0788517	0.359982
ENSG00000178726	THBD	465.649	-1.99644	0.628896	-3.17452	0.00150083	0.0455072
ENSG00000004776	HSPB6	1.75297	-1.9962	2.18762	-0.912496	0.361508	NA
ENSG00000160310	PRMT2	427.145	-1.99387	0.325894	-6.11816	9.47e-10	2.24e-06
ENSG00000117984	CTSD	12209.3	-1.99368	0.517371	-3.85348	0.000116451	0.00920223
ENSG00000171496	OR1L8	1.47036	-1.99324	2.2904	-0.870256	0.38416	NA
ENSG00000150783	TEX12	1.50991	-1.99143	2.56291	-0.77702	0.437147	NA
ENSG00000102879	CORO1A	1575.85	-1.99064	0.512524	-3.88401	0.000102749	0.00849712
ENSG00000173338	KCNK7	141.101	-1.9886	0.740275	-2.6863	0.0072248	0.109341
ENSG00000162591	MEGF6	47.3122	-1.98278	0.921522	-2.15163	0.0314261	0.230178
ENSG00000049768	FOXP3	7.23184	-1.98267	1.18159	-1.67796	0.0933546	NA
ENSG00000137726	FXYD6	55.6322	-1.98212	0.518679	-3.82147	0.000132661	0.00997742
ENSG00000185340	GAS2L1	50.2569	-1.98047	0.625829	-3.16456	0.0015532	0.046219
ENSG00000163815	CLEC3B	5.79159	-1.97747	1.63283	-1.21107	0.225869	NA
ENSG00000108798	ABI3	104.809	-1.97721	0.817561	-2.41843	0.0155878	0.161252
ENSG00000284820	AC068946.2	6.98662	-1.97622	1.51856	-1.30138	0.193129	NA
ENSG00000099866	MADCAM1	5.45594	-1.97552	1.64384	-1.20177	0.229451	NA
ENSG00000145911	N4BP3	7.29735	-1.97477	0.968688	-2.03861	0.0414892	NA
ENSG00000135424	ITGA7	327.421	-1.97362	0.670805	-2.94216	0.00325927	0.0689879
ENSG00000175920	DOK7	32.5968	-1.97344	0.812223	-2.42967	0.0151124	0.158291
ENSG00000204930	FAM221B	33.233	-1.97245	1.20927	-1.63111	0.102868	0.40746
ENSG00000102265	TIMP1	8863.11	-1.97147	0.518085	-3.8053	0.000141634	0.0104704
ENSG00000104870	FCGRT	1094.01	-1.97118	0.441584	-4.46389	8.05e-06	0.00154707
ENSG00000179008	C14orf39	1.37759	-1.97039	2.07878	-0.947857	0.343202	NA
ENSG00000274618	H4C6	164.055	-1.96878	2.48259	-0.793034	0.427758	0.741486
ENSG00000188037	CLCN1	1.53933	-1.96606	2.12927	-0.923347	0.355826	NA
ENSG00000179855	GIPC3	0.489326	-1.96602	3.2682	-0.601559	0.547468	NA
ENSG00000187266	EPOR	23.7909	-1.96581	0.727676	-2.70149	0.00690286	0.105918
ENSG00000164707	SLC13A4	36.2267	-1.96357	0.758097	-2.59013	0.00959406	0.127836
ENSG00000161940	BCL6B	1.9523	-1.96334	2.50895	-0.782535	0.433901	NA
ENSG00000175161	CADM2	4.71027	-1.9633	1.71576	-1.14427	0.25251	NA
ENSG00000243696	AC006254.1	15.1743	-1.95966	0.814905	-2.40477	0.0161826	0.164032
ENSG00000175121	WFDC5	24.2979	-1.95759	1.3175	-1.48583	0.137324	0.466144
ENSG00000276600	RAB7B	82.7056	-1.95728	0.713032	-2.74501	0.0060509	0.0988152
ENSG00000285053	TBCE	1882.45	-1.95698	0.68285	-2.86589	0.00415834	0.0796745
ENSG00000282804	AL512428.1	9.32335	-1.95641	1.69448	-1.15458	0.248264	NA
ENSG00000122121	XPNPEP2	1.97641	-1.95585	2.58567	-0.75642	0.449397	NA
ENSG00000166002	SMCO4	166.339	-1.95486	0.824578	-2.37074	0.0177523	0.172243
ENSG00000204475	NCR3	22.9043	-1.95431	1.03378	-1.89044	0.058699	0.313194
ENSG00000129226	CD68	3498.45	-1.95267	0.562834	-3.46935	0.000521728	0.024064
ENSG00000144278	GALNT13	51.1369	-1.95163	1.14979	-1.69738	0.0896253	0.383708
ENSG00000277535	AL772284.2	1.73761	-1.95132	2.00326	-0.974072	0.330021	NA
ENSG00000259784	AC093525.1	100.397	-1.94864	0.964628	-2.02009	0.0433741	0.269493
ENSG00000185347	TEDC1	184.847	-1.94766	0.890664	-2.18675	0.028761	0.220765
ENSG00000155833	CYLC2	2.81139	-1.94714	1.36507	-1.42641	0.153751	NA
ENSG00000162341	TPCN2	190.386	-1.94708	0.570811	-3.41107	0.000647088	0.0276402
ENSG00000196218	RYR1	20.2001	-1.94447	1.3475	-1.44302	0.149015	0.482822
ENSG00000182492	BGN	1.59578	-1.94412	2.33016	-0.834331	0.404095	NA
ENSG00000074370	ATP2A3	778.229	-1.94355	0.543363	-3.57689	0.000347711	0.01917
ENSG00000125503	PPP1R12C	655.68	-1.94343	0.637006	-3.05087	0.00228176	0.05694
ENSG00000273079	GRIN2B	0.349796	-1.9431	3.28984	-0.590636	0.554765	NA
ENSG00000177354	C10orf71	0.300114	-1.9431	3.28984	-0.590636	0.554765	NA
ENSG00000282815	TEX13C	0.296809	-1.9431	3.28984	-0.590636	0.554765	NA
ENSG00000185883	ATP6V0C	2181.43	-1.93768	0.62666	-3.09208	0.00198761	0.0537487
ENSG00000173486	FKBP2	202.917	-1.93682	0.591724	-3.27318	0.00106345	0.037442
ENSG00000231274	SBK3	2.79123	-1.93681	2.07576	-0.933062	0.350788	NA
ENSG00000175463	TBC1D10C	94.1279	-1.93659	0.600384	-3.22558	0.00125716	0.0409195
ENSG00000126461	SCAF1	240.046	-1.93553	0.574566	-3.36867	0.000755305	0.0304347
ENSG00000188710	QRFP	4.54711	-1.93492	1.80286	-1.07325	0.283159	NA
ENSG00000186510	CLCNKA	5.09177	-1.93078	1.75298	-1.10143	0.270712	NA
ENSG00000000938	FGR	4861.76	-1.92874	0.533672	-3.61409	0.000301406	0.0173571
ENSG00000198055	GRK6	1149.41	-1.92779	0.410847	-4.69224	2.7e-06	0.000739184
ENSG00000254521	SIGLEC12	12.1747	-1.92759	0.99938	-1.92879	0.0537571	0.29905
ENSG00000134830	C5AR2	345.001	-1.92689	0.664293	-2.90066	0.00372377	0.0749795
ENSG00000213563	C8orf82	34.4301	-1.9265	0.626231	-3.07634	0.00209562	0.0550981
ENSG00000281613	AL365214.2	4.64116	-1.92481	1.86096	-1.03431	0.300993	NA
ENSG00000137491	SLCO2B1	519.761	-1.92443	0.766839	-2.50956	0.0120882	0.141587
ENSG00000111012	CYP27B1	52.3458	-1.91955	1.102	-1.74188	0.0815303	0.366
ENSG00000123342	MMP19	1008.12	-1.91706	0.544728	-3.5193	0.000432695	0.0216949
ENSG00000187021	PNLIPRP1	32.0408	-1.91514	0.913934	-2.09549	0.0361272	0.247055
ENSG00000197063	MAFG	380.769	-1.91497	0.619921	-3.08905	0.00200796	0.0540933
ENSG00000135404	CD63	4250.64	-1.91448	0.633015	-3.02438	0.00249145	0.0598669
ENSG00000142669	SH3BGRL3	3982.22	-1.91277	0.531777	-3.59694	0.00032198	0.0182464
ENSG00000175274	TP53I11	487.381	-1.91274	0.428406	-4.46479	8.01e-06	0.00154707
ENSG00000133475	GGT2	3.40555	-1.90956	1.35727	-1.40692	0.159452	NA
ENSG00000038002	AGA	33.3981	-1.90953	0.971895	-1.96475	0.0494435	0.286237
ENSG00000108175	ZMIZ1	1205.63	-1.90777	0.562672	-3.39055	0.000697533	0.0292676
ENSG00000169340	PDILT	24.2371	-1.90742	0.770902	-2.47427	0.013351	0.148828
ENSG00000171700	RGS19	536.144	-1.905	0.543336	-3.50612	0.000454689	0.0222251
ENSG00000181215	C4orf50	3.89719	-1.90456	1.1125	-1.71197	0.0869031	NA
ENSG00000172428	COPS9	114.302	-1.90211	0.799888	-2.37797	0.0174082	0.170221
ENSG00000160097	FNDC5	11.1671	-1.90063	1.15907	-1.63979	0.101049	NA
ENSG00000213638	ADAT3	61.1682	-1.89937	0.788077	-2.41014	0.0159466	0.163183
ENSG00000128524	ATP6V1F	960.169	-1.89836	0.633179	-2.99815	0.00271625	0.0634415
ENSG00000138964	PARVG	475.626	-1.89785	0.336651	-5.63743	1.73e-08	2.51e-05
ENSG00000130173	ANGPTL8	6.55851	-1.89666	1.5775	-1.20232	0.22924	NA
ENSG00000169704	GP9	2.77506	-1.89592	2.42043	-0.783302	0.43345	NA
ENSG00000158481	CD1C	7.22696	-1.89081	1.15348	-1.63922	0.101167	NA
ENSG00000039523	RIPOR1	676.074	-1.88961	0.574653	-3.28827	0.00100806	0.0360267
ENSG00000100448	CTSG	2.76952	-1.88936	2.08335	-0.906885	0.364468	NA
ENSG00000112394	SLC16A10	364.237	-1.88926	0.74477	-2.5367	0.0111903	0.136504
ENSG00000124479	NDP	9.72417	-1.88916	1.49354	-1.26489	0.20591	NA
ENSG00000165752	STK32C	46.017	-1.88894	0.790793	-2.38866	0.0169098	0.168317
ENSG00000181634	TNFSF15	235.28	-1.88739	0.91768	-2.0567	0.0397153	0.260498
ENSG00000146386	ABRACL	147.57	-1.88701	0.733421	-2.57289	0.0100853	0.131034
ENSG00000169221	TBC1D10B	219.835	-1.88692	0.447529	-4.21631	2.48e-05	0.00336401
ENSG00000168071	CCDC88B	579.595	-1.8869	0.625638	-3.01596	0.00256164	0.0611354
ENSG00000170909	OSCAR	431.729	-1.88591	0.59223	-3.18443	0.00145039	0.0447738
ENSG00000203772	SPRN	5.00246	-1.88421	1.53681	-1.22606	0.220178	NA
ENSG00000184451	CCR10	2.34144	-1.88413	1.42846	-1.319	0.18717	NA
ENSG00000186777	ZNF732	0.808698	-1.8837	3.00651	-0.626539	0.530962	NA
ENSG00000165370	GPR101	0.280536	-1.88057	3.29077	-0.571469	0.567682	NA
ENSG00000167964	RAB26	43.5504	-1.87977	0.86968	-2.16145	0.0306607	0.227973
ENSG00000164687	FABP5	1742.62	-1.87932	0.668187	-2.81257	0.00491479	0.0869635
ENSG00000205903	ZNF316	832.339	-1.87871	0.800725	-2.34626	0.0189626	0.178862
ENSG00000110719	TCIRG1	2980.54	-1.87661	0.587263	-3.19553	0.00139576	0.0435381
ENSG00000167759	KLK13	6.64509	-1.87612	1.42139	-1.31993	0.18686	NA
ENSG00000145708	CRHBP	1.12045	-1.87498	2.40954	-0.778152	0.43648	NA
ENSG00000142025	DMRTC2	24.0427	-1.87317	1.24275	-1.50728	0.13174	0.458494
ENSG00000253831	ETV3L	1.83662	-1.87306	1.78978	-1.04653	0.295314	NA
ENSG00000204482	LST1	867.795	-1.8713	0.827331	-2.26186	0.0237063	0.200713
ENSG00000116871	MAP7D1	985.385	-1.87083	0.497076	-3.76367	0.00016744	0.0117904
ENSG00000100053	CRYBB3	2.1191	-1.86941	2.12045	-0.881611	0.377987	NA
ENSG00000183386	FHL3	215.827	-1.86937	0.500515	-3.7349	0.000187792	0.0127007
ENSG00000013583	HEBP1	174.578	-1.86727	0.638368	-2.92506	0.00344385	0.0716059
ENSG00000160685	ZBTB7B	493.065	-1.8661	0.441482	-4.22691	2.37e-05	0.00327179
ENSG00000204020	LIPN	788.211	-1.8656	0.905494	-2.06031	0.0393691	0.259734
ENSG00000186577	SMIM29	294.839	-1.86464	0.532379	-3.50246	0.000460978	0.0224553
ENSG00000105329	TGFB1	759.469	-1.86297	0.452963	-4.11287	3.91e-05	0.00433511
ENSG00000074842	MYDGF	168.961	-1.86228	0.596393	-3.12258	0.00179274	0.0503952
ENSG00000167850	CD300C	127.59	-1.86101	0.494867	-3.76063	0.000169487	0.0118173
ENSG00000179057	IGSF22	4.83909	-1.8604	1.75379	-1.06079	0.288787	NA
ENSG00000185522	LMNTD2	129.999	-1.8576	1.51327	-1.22754	0.21962	0.564181
ENSG00000184574	LPAR5	9.63041	-1.85738	1.22396	-1.51752	0.129136	NA
ENSG00000172216	CEBPB	4659.16	-1.85734	0.438713	-4.23362	2.3e-05	0.00323862
ENSG00000155659	VSIG4	500.104	-1.8559	0.599111	-3.09776	0.00194991	0.0532352
ENSG00000166925	TSC22D4	574.639	-1.85528	0.488804	-3.79556	0.00014731	0.0107453
ENSG00000074219	TEAD2	7.87653	-1.85495	0.967516	-1.91723	0.0552082	NA
ENSG00000181045	SLC26A11	703.881	-1.85461	0.567758	-3.26655	0.00108867	0.0380473
ENSG00000100311	PDGFB	36.1682	-1.85389	1.01381	-1.82864	0.0674538	0.336663
ENSG00000108551	RASD1	18.2434	-1.85256	0.883258	-2.09742	0.0359564	0.246598
ENSG00000132938	MTUS2	5.43652	-1.85228	1.64599	-1.12533	0.26045	NA
ENSG00000105404	RABAC1	209.881	-1.8522	0.526342	-3.51901	0.000433165	0.0216949
ENSG00000143167	GPA33	7.61467	-1.84914	1.49469	-1.23714	0.216035	NA
ENSG00000172748	ZNF596	85.0401	-1.84837	0.656824	-2.8141	0.00489144	0.0869372
ENSG00000186407	CD300E	355.444	-1.84571	0.616636	-2.99319	0.00276075	0.0636757
ENSG00000186648	CARMIL3	5.6555	-1.84525	1.09981	-1.67779	0.0933872	NA
ENSG00000133398	MED10	127.496	-1.84435	0.521415	-3.53719	0.000404407	0.0209888
ENSG00000104529	EEF1D	2327.15	-1.84044	0.440375	-4.17927	2.92e-05	0.00368124
ENSG00000051180	RAD51	27.5433	-1.8403	0.863027	-2.13238	0.0329757	0.234879
ENSG00000183087	GAS6	97.338	-1.83862	0.810797	-2.26767	0.0233495	0.198757
ENSG00000129932	DOHH	18.5566	-1.8385	0.959056	-1.91699	0.055239	0.301273
ENSG00000242574	HLA-DMB	188.661	-1.83748	0.650604	-2.82428	0.00473874	0.0856374
ENSG00000182196	ARL6IP4	175.964	-1.83664	0.540973	-3.39507	0.000686117	0.0289594
ENSG00000167566	NCKAP5L	170.042	-1.83645	0.568579	-3.2299	0.00123836	0.0403999
ENSG00000197093	GAL3ST4	37.1797	-1.83521	0.75846	-2.41965	0.0155353	0.161152
ENSG00000103811	CTSH	1559.22	-1.83404	0.479487	-3.82502	0.000130763	0.00994635
ENSG00000135506	OS9	1463.53	-1.83404	0.521937	-3.51392	0.000441551	0.0218837
ENSG00000069998	HDHD5	57.303	-1.83336	0.604899	-3.03085	0.00243864	0.0594012
ENSG00000197746	PSAP	12450.2	-1.83158	0.452673	-4.04615	5.21e-05	0.0052156
ENSG00000163519	TRAT1	9.91258	-1.83098	1.74799	-1.04748	0.294879	NA
ENSG00000183688	RFLNB	121.468	-1.83045	0.49067	-3.73052	0.000191082	0.0127007
ENSG00000175398	OR10P1	4.09862	-1.83038	1.69045	-1.08278	0.278905	NA
ENSG00000283329	FAM240B	4.40537	-1.83031	2.05328	-0.891406	0.372711	NA
ENSG00000104951	IL4I1	166.524	-1.82991	0.561581	-3.2585	0.00112005	0.0382052
ENSG00000106605	BLVRA	227.668	-1.82963	0.524825	-3.48617	0.000489985	0.0231677
ENSG00000181856	SLC2A4	7.73802	-1.8296	1.21512	-1.50569	0.132146	NA
ENSG00000234857	HNRNPUL2-BSCL2	69.9775	-1.82957	0.57968	-3.15616	0.00159859	0.0474704
ENSG00000110079	MS4A4A	286.461	-1.8285	0.646305	-2.82916	0.00466702	0.0848897
ENSG00000160883	HK3	919.67	-1.82756	0.435248	-4.1989	2.68e-05	0.00346834
ENSG00000157326	DHRS4	39.6197	-1.82725	0.579807	-3.15148	0.00162446	0.0476418
ENSG00000278558	TMEM191B	9.20364	-1.82665	1.13835	-1.60464	0.108572	NA
ENSG00000095370	SH2D3C	279.598	-1.82518	0.436958	-4.17702	2.95e-05	0.00368514
ENSG00000135441	BLOC1S1	535.146	-1.82479	0.698514	-2.61238	0.00899134	0.122856
ENSG00000188199	NUTM2B	23.9046	-1.82445	0.695903	-2.62169	0.00874937	0.120944
ENSG00000260371	AC026464.3	29.4181	-1.82348	2.56124	-0.711952	0.476494	0.773908
ENSG00000159761	C16orf86	8.58705	-1.82287	1.36839	-1.33213	0.182818	NA
ENSG00000119782	FKBP1B	6.82856	-1.82216	1.28594	-1.41699	0.156485	NA
ENSG00000185222	TCEAL9	44.3387	-1.82092	0.854561	-2.13083	0.0331031	0.235194
ENSG00000180878	C11orf42	11.012	-1.81797	0.911732	-1.99398	0.0461546	NA
ENSG00000177169	ULK1	412.606	-1.81714	0.630284	-2.88304	0.00393853	0.0775923
ENSG00000142544	CTU1	16.0787	-1.81702	0.801863	-2.26599	0.0234519	0.199152
ENSG00000184956	MUC6	21.6415	-1.81693	1.02591	-1.77104	0.0765544	0.355969
ENSG00000106803	SEC61B	369.149	-1.8167	0.860623	-2.11091	0.0347796	0.242419
ENSG00000104267	CA2	72.4271	-1.81506	0.748267	-2.42569	0.0152793	0.159686
ENSG00000103507	BCKDK	308.494	-1.81241	0.469004	-3.86439	0.000111367	0.00886847
ENSG00000161664	ASB16	25.7996	-1.81187	0.808266	-2.24167	0.0249825	0.205524
ENSG00000184923	NUTM2A	13.3903	-1.8108	0.89914	-2.01392	0.0440176	0.271394
ENSG00000177868	SVBP	43.4457	-1.80985	0.754989	-2.39719	0.0165215	0.166432
ENSG00000277277	FAM243B	2.37244	-1.80939	1.85793	-0.973875	0.330119	NA
ENSG00000269335	IKBKG	393.733	-1.80813	0.469985	-3.84721	0.000119469	0.00933698
ENSG00000177096	PHETA2	17.5392	-1.80801	0.896759	-2.01616	0.0437833	0.270889
ENSG00000116337	AMPD2	817.446	-1.80782	0.655042	-2.75986	0.00578266	0.0965406
ENSG00000099875	MKNK2	1292.71	-1.80772	0.554945	-3.25748	0.00112407	0.0382505
ENSG00000166482	MFAP4	6.37883	-1.80711	1.37746	-1.31192	0.189548	NA
ENSG00000015413	DPEP1	4.09644	-1.80676	2.34163	-0.771582	0.440362	NA
ENSG00000102871	TRADD	143.328	-1.80462	0.703846	-2.56395	0.0103489	0.132021
ENSG00000157399	ARSL	86.244	-1.80368	0.767014	-2.35156	0.0186947	0.177158
ENSG00000135094	SDS	426.041	-1.80301	0.542262	-3.32498	0.000884244	0.0335737
ENSG00000161677	JOSD2	178.3	-1.8002	0.688664	-2.61405	0.00894751	0.12261
ENSG00000123144	TRIR	340.624	-1.79767	0.458223	-3.92313	8.74e-05	0.00762723
ENSG00000173546	CSPG4	6.48947	-1.79732	1.10272	-1.62989	0.103124	NA
ENSG00000168060	NAALADL1	9.40483	-1.79444	1.08526	-1.65347	0.0982344	NA
ENSG00000129911	KLF16	149.52	-1.79415	0.713677	-2.51395	0.0119387	0.140641
ENSG00000172247	C1QTNF4	1.22933	-1.79355	2.15727	-0.831399	0.405749	NA
ENSG00000213397	HAUS7	43.24	-1.7901	0.559275	-3.20076	0.00137067	0.0429437
ENSG00000185000	DGAT1	207.867	-1.78987	0.501559	-3.56861	0.000358879	0.0196111
ENSG00000167987	VPS37C	433.598	-1.78951	0.445731	-4.01477	5.95e-05	0.00583714
ENSG00000177954	RPS27	2985.69	-1.78909	0.846291	-2.11404	0.034512	0.241332
ENSG00000177465	ACOT4	3.89088	-1.7888	1.3529	-1.3222	0.186102	NA
ENSG00000089327	FXYD5	546.431	-1.78724	0.428301	-4.17287	3.01e-05	0.0036893
ENSG00000020181	ADGRA2	9.76036	-1.78695	1.05059	-1.70091	0.0889599	NA
ENSG00000160789	LMNA	2253.53	-1.7867	0.729958	-2.44767	0.0143783	0.153197
ENSG00000188305	PEAK3	137.675	-1.78587	0.67742	-2.63628	0.00838204	0.118217
ENSG00000188263	IL17REL	29.9071	-1.78509	0.933596	-1.91206	0.0558682	0.302847
ENSG00000158186	MRAS	196.233	-1.785	0.65671	-2.7181	0.0065658	0.103151
ENSG00000123143	PKN1	302.534	-1.78136	0.500268	-3.56082	0.000369705	0.0196954
ENSG00000163956	LRPAP1	712.616	-1.77956	0.510666	-3.48479	0.000492521	0.0231677
ENSG00000261221	ZNF865	33.1142	-1.77923	0.564458	-3.15211	0.00162096	0.0476418
ENSG00000161011	SQSTM1	8599.94	-1.77807	0.554343	-3.20753	0.00133879	0.0422596
ENSG00000177301	KCNA2	8.58638	-1.77764	1.41793	-1.25369	0.209956	NA
ENSG00000147570	DNAJC5B	23.0896	-1.77703	1.0716	-1.65831	0.0972555	0.397222
ENSG00000227507	LTB	222.388	-1.7767	0.58613	-3.03124	0.0024355	0.0594012
ENSG00000085662	AKR1B1	194.665	-1.77647	0.480882	-3.6942	0.000220584	0.0140699
ENSG00000171462	DLK2	11.1919	-1.77537	0.941946	-1.88478	0.059459	NA
ENSG00000145214	DGKQ	52.827	-1.77484	0.723102	-2.45448	0.0141087	0.152494
ENSG00000125652	ALKBH7	89.6241	-1.77438	0.636375	-2.78826	0.00529923	0.0918103
ENSG00000179636	TPPP2	5.90727	-1.77271	2.05825	-0.86127	0.389089	NA
ENSG00000143631	FLG	1.57881	-1.77201	2.56549	-0.690711	0.489747	NA
ENSG00000267318	AC005702.1	17.1007	-1.7716	1.14634	-1.54543	0.122241	0.444614
ENSG00000213999	MEF2B	19.0781	-1.7715	0.78899	-2.24527	0.0247506	0.205356
ENSG00000006327	TNFRSF12A	152.498	-1.77093	0.591641	-2.99326	0.00276018	0.0636757
ENSG00000225697	SLC26A6	110.596	-1.7701	0.568493	-3.11368	0.0018477	0.0513995
ENSG00000105701	FKBP8	951.613	-1.76642	0.550971	-3.20602	0.00134587	0.0422596
ENSG00000278677	H2AC17	89.8866	-1.76589	2.01734	-0.875355	0.381381	0.709026
ENSG00000204624	DISP3	1.30769	-1.76334	2.72912	-0.646122	0.5182	NA
ENSG00000104894	CD37	1429.76	-1.76276	0.54247	-3.24951	0.00115603	0.0388174
ENSG00000196924	FLNA	3947.8	-1.762	0.43247	-4.07427	4.62e-05	0.0047925
ENSG00000147872	PLIN2	1579.9	-1.76188	0.612541	-2.87635	0.004023	0.0786033
ENSG00000249590	AC004832.3	9.75979	-1.76046	2.70294	-0.651313	0.514844	NA
ENSG00000186474	KLK12	7.59556	-1.75919	1.7438	-1.00883	0.313058	NA
ENSG00000215277	RNF212B	10.7456	-1.75915	1.43178	-1.22865	0.219205	NA
ENSG00000135596	MICAL1	692.28	-1.75885	0.429757	-4.09267	4.26e-05	0.00449123
ENSG00000004660	CAMKK1	99.505	-1.7587	0.559198	-3.14505	0.00166059	0.0481064
ENSG00000183248	PRR36	2.30657	-1.75669	1.94723	-0.902148	0.366978	NA
ENSG00000130812	ANGPTL6	7.09839	-1.75521	1.53426	-1.14402	0.252617	NA
ENSG00000239998	LILRA2	714.365	-1.75433	0.591205	-2.96738	0.00300348	0.0662348
ENSG00000174672	BRSK2	13.8428	-1.75382	1.13091	-1.5508	0.12095	0.442214
ENSG00000286265	AC007244.1	7.4508	-1.75362	1.94527	-0.90148	0.367333	NA
ENSG00000164291	ARSK	18.4537	-1.7526	0.864392	-2.02755	0.0426061	0.268393
ENSG00000143110	C1orf162	360.913	-1.75236	0.604208	-2.90026	0.00372851	0.0749795
ENSG00000186468	RPS23	1340.24	-1.75083	0.802261	-2.18236	0.0290826	0.221808
ENSG00000129194	SOX15	25.7616	-1.74985	1.05768	-1.65442	0.0980417	0.398489
ENSG00000162704	ARPC5	1918.03	-1.74928	0.792605	-2.207	0.0273139	0.217046
ENSG00000130962	PRRG1	16.0349	-1.74839	1.06997	-1.63406	0.102247	0.406398
ENSG00000188396	TCTEX1D4	623.84	-1.74824	0.655529	-2.66691	0.00765518	0.112603
ENSG00000008382	MPND	96.3094	-1.74818	0.567043	-3.08297	0.00204943	0.0546925
ENSG00000101004	NINL	31.6011	-1.74781	0.906256	-1.9286	0.0537803	0.29905
ENSG00000251655	PRB1	3.85693	-1.74598	2.38264	-0.732792	0.463685	NA
ENSG00000122223	CD244	31.6717	-1.74428	1.03821	-1.68008	0.0929412	0.38928
ENSG00000189127	ANKRD34B	6.78548	-1.74423	1.0577	-1.64909	0.0991299	NA
ENSG00000138172	CALHM2	91.6395	-1.74275	0.548347	-3.1782	0.00148193	0.045331
ENSG00000002822	MAD1L1	287.585	-1.74268	0.64438	-2.70442	0.00684229	0.10533
ENSG00000141012	GALNS	608.312	-1.74215	0.567914	-3.06763	0.00215764	0.0559547
ENSG00000165886	UBTD1	67.1641	-1.74176	0.654748	-2.66019	0.00780963	0.113863
ENSG00000038427	VCAN	1107.6	-1.74164	0.490099	-3.55364	0.000379934	0.0199416
ENSG00000130479	MAP1S	317.966	-1.74118	0.555258	-3.13581	0.00171381	0.0489542
ENSG00000067560	RHOA	5508.71	-1.74059	0.534949	-3.25374	0.00113897	0.0385251
ENSG00000138356	AOX1	3.80555	-1.74036	2.25387	-0.772164	0.440017	NA
ENSG00000124299	PEPD	156.585	-1.73987	0.482205	-3.60815	0.000308383	0.0175458
ENSG00000146540	C7orf50	129.676	-1.73893	0.675897	-2.57278	0.0100886	0.131034
ENSG00000102802	MEDAG	1.17773	-1.73863	2.48679	-0.699146	0.484461	NA
ENSG00000145592	RPL37	1152.56	-1.7361	0.866332	-2.00396	0.045074	0.27481
ENSG00000174970	OR10AG1	0.955957	-1.73587	2.52255	-0.688143	0.491363	NA
ENSG00000160951	PTGER1	2.79836	-1.73453	2.13975	-0.810622	0.417583	NA
ENSG00000188163	FAM166A	13.6572	-1.73447	0.936117	-1.85283	0.0639061	0.327922
ENSG00000133134	BEX2	3.8949	-1.73365	1.40581	-1.2332	0.217502	NA
ENSG00000126821	SGPP1	34.373	-1.73304	0.810666	-2.1378	0.0325329	0.232963
ENSG00000105617	LENG1	41.4868	-1.73279	0.7356	-2.35561	0.0184922	0.17606
ENSG00000101246	ARFRP1	152.364	-1.73237	0.539064	-3.21366	0.00131056	0.0419851
ENSG00000099954	CECR2	15.1433	-1.72958	0.976102	-1.77193	0.076407	0.355673
ENSG00000189420	ZFP92	5.68206	-1.72917	0.916616	-1.88647	0.0592313	NA
ENSG00000255439	AC135050.2	3.33878	-1.72656	1.7446	-0.989658	0.322341	NA
ENSG00000131477	RAMP2	5.23145	-1.72551	1.93383	-0.892274	0.372246	NA
ENSG00000040731	CDH10	1.57093	-1.72541	2.27547	-0.758268	0.448291	NA
ENSG00000128594	LRRC4	741.28	-1.7253	0.73158	-2.35832	0.018358	0.175111
ENSG00000197238	H4C11	760.957	-1.72368	1.0212	-1.6879	0.0914301	0.387285
ENSG00000099822	HCN2	1.66541	-1.72082	1.63597	-1.05186	0.292862	NA
ENSG00000136425	CIB2	10.5388	-1.71904	1.82122	-0.943895	0.345223	NA
ENSG00000100142	POLR2F	223.587	-1.71882	0.522167	-3.2917	0.000995848	0.035837
ENSG00000179468	OR9A2	7.35021	-1.71798	1.45782	-1.17846	0.238614	NA
ENSG00000213316	LTC4S	55.7201	-1.71789	0.909023	-1.88982	0.0587817	0.313268
ENSG00000130943	PKDREJ	0.587447	-1.71746	2.4904	-0.689633	0.490425	NA
ENSG00000112175	BMP5	0.481609	-1.71696	3.26068	-0.526564	0.598497	NA
ENSG00000148835	TAF5	12.5095	-1.71485	0.87648	-1.95652	0.0504038	0.288856
ENSG00000138073	PREB	78.7809	-1.71445	0.591288	-2.89952	0.00373738	0.0749795
ENSG00000166025	AMOTL1	11.6557	-1.71404	1.15419	-1.48506	0.137528	0.466428
ENSG00000120318	ARAP3	241.734	-1.7135	0.581568	-2.94635	0.00321552	0.068572
ENSG00000152093	CFC1B	1.24178	-1.71326	2.4142	-0.709663	0.477913	NA
ENSG00000176340	COX8A	937.214	-1.71258	0.437605	-3.91354	9.1e-05	0.00776638
ENSG00000125629	INSIG2	65.7159	-1.71222	0.847041	-2.02142	0.0432366	0.26891
ENSG00000100034	PPM1F	559.462	-1.71182	0.616594	-2.77625	0.00549905	0.0932282
ENSG00000104904	OAZ1	3102.19	-1.7117	0.46744	-3.66187	0.000250377	0.0152968
ENSG00000188483	IER5L	43.1029	-1.71159	0.832018	-2.05716	0.0396712	0.260461
ENSG00000171159	C9orf16	192.098	-1.70957	0.735165	-2.32543	0.0200492	0.183749
ENSG00000150471	ADGRL3	0.889928	-1.70843	2.03144	-0.840999	0.400349	NA
ENSG00000165457	FOLR2	37.5671	-1.70819	0.814324	-2.09768	0.0359339	0.246598
ENSG00000176020	AMIGO3	13.1748	-1.70661	1.23785	-1.37869	0.167991	0.505012
ENSG00000146070	PLA2G7	293.48	-1.70576	0.584652	-2.91757	0.00352767	0.0722345
ENSG00000108828	VAT1	614.595	-1.70572	0.46896	-3.63725	0.000275563	0.0163206
ENSG00000141179	PCTP	113.45	-1.70547	0.612057	-2.78646	0.0053288	0.091962
ENSG00000213658	LAT	167.972	-1.70249	0.575422	-2.95868	0.00308961	0.0671627
ENSG00000283199	C13orf46	30.7014	-1.70208	0.905234	-1.88027	0.0600716	0.317085
ENSG00000198715	GLMP	258.149	-1.70137	0.596211	-2.85363	0.00432222	0.0814296
ENSG00000161955	TNFSF13	145.306	-1.70095	0.645245	-2.63612	0.0083859	0.118217
ENSG00000083444	PLOD1	132.902	-1.70082	0.456745	-3.72378	0.000196262	0.0128712
ENSG00000205856	C22orf42	2.68178	-1.7	2.44104	-0.696427	0.486161	NA
ENSG00000105612	DNASE2	178.471	-1.69864	0.46911	-3.62099	0.000293477	0.0170384
ENSG00000129204	USP6	19.4334	-1.69799	0.839382	-2.0229	0.0430831	0.268425
ENSG00000184270	H2AC21	111.722	-1.69786	0.761345	-2.23007	0.0257426	0.209236
ENSG00000257017	HP	94.5702	-1.69732	0.748088	-2.26888	0.0232759	0.198368
ENSG00000127774	EMC6	51.7906	-1.69627	0.934907	-1.81437	0.069621	0.340657
ENSG00000259224	SLC35G6	6.83751	-1.69613	1.0811	-1.56889	0.116674	NA
ENSG00000071242	RPS6KA2	135.056	-1.69567	0.550519	-3.08013	0.0020691	0.0549652
ENSG00000177600	RPLP2	1747.75	-1.69503	0.579763	-2.92367	0.00345935	0.0717286
ENSG00000198064	NPIPB13	144.804	-1.69357	0.712012	-2.37856	0.0173802	0.170221
ENSG00000213934	HBG1	5.98705	-1.69295	1.32006	-1.28248	0.199675	NA
ENSG00000272772	AC104109.3	11.153	-1.69262	1.79401	-0.943485	0.345433	NA
ENSG00000267281	ATF7-NPFF	23.5342	-1.69222	0.95436	-1.77315	0.0762041	0.35527
ENSG00000260314	MRC1	268.918	-1.69186	0.929027	-1.82111	0.0685901	0.338406
ENSG00000205356	TECPR1	286.241	-1.69095	0.631932	-2.67584	0.00745433	0.111027
ENSG00000119185	ITGB1BP1	131.067	-1.69041	0.575746	-2.93603	0.0033244	0.0701577
ENSG00000221821	C6orf226	26.7657	-1.69025	0.617123	-2.73892	0.00616422	0.0998967
ENSG00000111252	SH2B3	404.135	-1.69015	0.51851	-3.25963	0.00111556	0.0382052
ENSG00000089486	CDIP1	85.8178	-1.68785	0.565273	-2.9859	0.00282742	0.0642672
ENSG00000111671	SPSB2	43.4417	-1.68757	0.715645	-2.35812	0.0183679	0.175111
ENSG00000179348	GATA2	4.47734	-1.68737	1.30768	-1.29035	0.196928	NA
ENSG00000204479	PRAMEF17	6.09216	-1.68568	1.7251	-0.977146	0.328497	NA
ENSG00000183260	ABHD16B	62.1303	-1.68426	0.636939	-2.6443	0.00818609	0.116969
ENSG00000179632	MAF1	167.573	-1.68242	0.481615	-3.49328	0.00047713	0.0228319
ENSG00000159650	UROC1	1.24047	-1.68177	2.45538	-0.684935	0.493385	NA
ENSG00000104915	STX10	193.512	-1.68107	0.654158	-2.56982	0.0101752	0.131034
ENSG00000169682	SPNS1	312.057	-1.68099	0.515852	-3.25868	0.00111934	0.0382052
ENSG00000107872	FBXL15	66.3626	-1.68095	0.790092	-2.12754	0.0333753	0.236184
ENSG00000283361	CFAP97D2	61.6183	-1.68051	1.25055	-1.34381	0.179008	0.518789
ENSG00000135902	CHRND	3.42485	-1.68043	1.31315	-1.27969	0.200654	NA
ENSG00000157227	MMP14	614.751	-1.68043	0.558146	-3.01073	0.00260618	0.0617839
ENSG00000171759	PAH	3.0575	-1.68042	1.87065	-0.898306	0.369022	NA
ENSG00000172803	SNX32	43.5173	-1.68029	0.94008	-1.78739	0.0738751	0.350663
ENSG00000213445	SIPA1	906.799	-1.68011	0.55003	-3.05458	0.00225375	0.05694
ENSG00000109846	CRYAB	45.7709	-1.68001	1.10146	-1.52526	0.127193	0.451982
ENSG00000101162	TUBB1	5.71596	-1.67839	0.940763	-1.78408	0.0744113	NA
ENSG00000257138	TAS2R38	15.5514	-1.67768	1.24052	-1.3524	0.176248	0.514669
ENSG00000064835	POU1F1	6.52281	-1.67757	1.67144	-1.00367	0.315539	NA
ENSG00000144567	RETREG2	408.508	-1.67674	0.468033	-3.58252	0.000340295	0.0189076
ENSG00000007255	TRAPPC6A	50.6229	-1.67497	0.610119	-2.74532	0.0060452	0.0988152
ENSG00000158828	PINK1	125.516	-1.67495	0.33145	-5.05339	4.34e-07	0.000181583
ENSG00000103653	CSK	617.179	-1.6749	0.446873	-3.74805	0.000178213	0.012187
ENSG00000100298	APOBEC3H	7.09252	-1.67482	1.30663	-1.28179	0.199916	NA
ENSG00000100997	ABHD12	283.324	-1.67375	0.484182	-3.45687	0.000546493	0.0244748
ENSG00000196498	NCOR2	1261.67	-1.67351	0.565686	-2.95836	0.00309277	0.0671627
ENSG00000260001	TGFBR3L	15.4404	-1.67326	1.34024	-1.24848	0.211855	0.557629
ENSG00000196793	ZNF239	1.58438	-1.67274	2.19938	-0.760551	0.446925	NA
ENSG00000174307	PHLDA3	84.0577	-1.67272	0.612953	-2.72896	0.00635344	0.100974
ENSG00000070601	FRMPD1	41.7033	-1.67238	1.13371	-1.47513	0.140177	0.47081
ENSG00000135953	MFSD9	32.4509	-1.67227	0.582852	-2.86912	0.00411619	0.0791199
ENSG00000126878	AIF1L	5.4689	-1.67205	1.62598	-1.02834	0.30379	NA
ENSG00000269755	AC008758.6	102.195	-1.67139	0.588654	-2.83934	0.00452072	0.0836186
ENSG00000145861	C1QTNF2	6.06039	-1.67011	0.941165	-1.77451	0.0759791	NA
ENSG00000253537	PCDHGA7	0.729116	-1.66931	3.02779	-0.551331	0.581406	NA
ENSG00000134193	REG4	0.5231	-1.66853	3.2569	-0.512307	0.608436	NA
ENSG00000035862	TIMP2	543.453	-1.66815	0.401726	-4.15245	3.29e-05	0.00386681
ENSG00000283787	PRR33	157.972	-1.66768	0.624972	-2.66841	0.00762103	0.11245
ENSG00000163535	SGO2	48.63	-1.66639	0.731208	-2.27895	0.0226698	0.195073
ENSG00000198356	GET3	139.882	-1.66622	0.62762	-2.65482	0.00793502	0.115171
ENSG00000142227	EMP3	2893.59	-1.6648	0.513847	-3.23987	0.00119584	0.0392831
ENSG00000177854	TMEM187	22.5817	-1.66472	0.779815	-2.13476	0.0327809	0.233839
ENSG00000152213	ARL11	454.977	-1.66296	0.602334	-2.76085	0.00576507	0.09636
ENSG00000089820	ARHGAP4	645.497	-1.66203	0.591055	-2.81197	0.00492385	0.0870022
ENSG00000149489	ROM1	13.0631	-1.66143	0.648424	-2.56226	0.0103994	0.132316
ENSG00000105963	ADAP1	498.728	-1.66069	0.660591	-2.51394	0.0119391	0.140641
ENSG00000100116	GCAT	22.0651	-1.66051	0.925868	-1.79346	0.0728997	0.34807
ENSG00000158714	SLAMF8	177.044	-1.65999	0.74042	-2.24196	0.0249642	0.205505
ENSG00000258484	SPESP1	40.7719	-1.65987	1.00904	-1.64499	0.0999722	0.402606
ENSG00000125691	RPL23	2006.04	-1.65901	0.801241	-2.07055	0.0384005	0.256075
ENSG00000170638	TRABD	176.011	-1.65853	0.640744	-2.58844	0.00964115	0.128164
ENSG00000170458	CD14	4975.43	-1.658	0.462681	-3.58347	0.000339064	0.0189076
ENSG00000171425	ZNF581	38.236	-1.65749	0.66557	-2.49033	0.0127624	0.146379
ENSG00000180448	AC004151.1	707.684	-1.65676	0.575288	-2.87988	0.00397833	0.0778909
ENSG00000244355	LY6G6D	4.00563	-1.65568	2.31318	-0.715762	0.474139	NA
ENSG00000038945	MSR1	854.019	-1.65512	0.729703	-2.26822	0.023316	0.198591
ENSG00000151176	PLBD2	173.999	-1.65498	0.500856	-3.30431	0.000952099	0.0349939
ENSG00000174004	NRROS	111.221	-1.65475	0.499275	-3.3143	0.000918743	0.0342997
ENSG00000107223	EDF1	361.85	-1.65346	0.651937	-2.53623	0.0112052	0.136504
ENSG00000189167	ZAR1L	0.84506	-1.6529	2.90242	-0.569492	0.569022	NA
ENSG00000106780	MEGF9	264.84	-1.65245	0.420229	-3.93226	8.42e-05	0.00750833
ENSG00000140931	CMTM3	319.405	-1.65197	0.553657	-2.98373	0.00284755	0.0642913
ENSG00000105696	TMEM59L	1.12011	-1.64886	2.74128	-0.601494	0.547511	NA
ENSG00000183496	MEX3B	2.82205	-1.64856	1.85722	-0.887648	0.37473	NA
ENSG00000150281	CTF1	20.0175	-1.64712	0.942536	-1.74754	0.080544	0.36338
ENSG00000284773	AC114490.3	10.3204	-1.6463	0.755488	-2.17912	0.029323	NA
ENSG00000148948	LRRC4C	5.49004	-1.64627	1.43647	-1.14605	0.251775	NA
ENSG00000149806	FAU	2129.42	-1.64492	0.642788	-2.55904	0.0104961	0.132826
ENSG00000149651	SPINT4	3.23243	-1.64453	1.96351	-0.837547	0.402285	NA
ENSG00000179115	FARSA	125.865	-1.64368	0.564271	-2.91293	0.00358057	0.0728613
ENSG00000162413	KLHL21	481.48	-1.64334	0.629828	-2.60919	0.00907577	0.123417
ENSG00000215845	TSTD1	108.58	-1.64313	0.803458	-2.04508	0.0408473	0.263544
ENSG00000255307	OR52B2	7.28191	-1.64247	1.63869	-1.00231	0.316196	NA
ENSG00000261308	FIGNL2	5.67518	-1.64215	0.984891	-1.66735	0.0954454	NA
ENSG00000213654	GPSM3	1924.97	-1.64111	0.572902	-2.86456	0.00417586	0.0797281
ENSG00000109099	PMP22	161.9	-1.64009	0.72029	-2.27698	0.0227873	0.195847
ENSG00000266714	MYO15B	990.632	-1.63919	0.713954	-2.29593	0.0216796	0.191569
ENSG00000079432	CIC	413.403	-1.63915	0.448384	-3.65569	0.000256489	0.015591
ENSG00000125356	NDUFA1	478.319	-1.63876	0.593412	-2.76158	0.00575226	0.0963286
ENSG00000235387	SPAAR	85.7651	-1.63831	1.01927	-1.60733	0.107981	0.41828
ENSG00000112759	SLC29A1	88.8549	-1.63678	0.6716	-2.43714	0.0148041	0.156096
ENSG00000196923	PDLIM7	2092.88	-1.63532	0.48314	-3.38477	0.000712379	0.0295152
ENSG00000137806	NDUFAF1	46.0092	-1.63278	0.828342	-1.97114	0.0487076	0.285539
ENSG00000091106	NLRC4	195.079	-1.63278	0.559665	-2.91742	0.00352945	0.0722345
ENSG00000137819	PAQR5	48.1028	-1.63232	0.711466	-2.29431	0.021773	0.191569
ENSG00000070915	SLC12A3	2.7164	-1.63225	1.61471	-1.01087	0.312081	NA
ENSG00000054967	RELT	849.984	-1.63221	0.510142	-3.19952	0.00137657	0.0430337
ENSG00000163352	LENEP	6.55178	-1.63189	2.01308	-0.810645	0.417569	NA
ENSG00000175182	FAM131A	134.898	-1.63167	0.512413	-3.18429	0.00145112	0.0447738
ENSG00000125898	FAM110A	132.639	-1.6315	0.595938	-2.73771	0.00618689	0.0999201
ENSG00000189171	S100A13	74.6407	-1.63104	0.759994	-2.14612	0.0318636	0.231475
ENSG00000196154	S100A4	2602.2	-1.62852	0.487747	-3.33887	0.0008412	0.0326919
ENSG00000185668	POU3F1	1.67083	-1.62781	1.85641	-0.876857	0.380564	NA
ENSG00000160213	CSTB	1281.62	-1.62717	0.623431	-2.61003	0.00905349	0.12335
ENSG00000179528	LBX2	34.6223	-1.62512	0.873366	-1.86075	0.0627791	0.325545
ENSG00000169410	PTPN9	85.823	-1.62485	0.532048	-3.05395	0.00225852	0.05694
ENSG00000163154	TNFAIP8L2	63.7351	-1.62327	0.637961	-2.54446	0.0109445	0.135461
ENSG00000108219	TSPAN14	853.872	-1.62305	0.567832	-2.85832	0.00425893	0.0806817
ENSG00000124257	NEURL2	15.9223	-1.62264	1.15538	-1.40442	0.160193	0.495379
ENSG00000174697	LEP	20.0445	-1.62264	0.805016	-2.01566	0.043836	0.271097
ENSG00000174990	CA5A	11.0722	-1.622	1.25743	-1.28993	0.197074	NA
ENSG00000134551	PRH2	12.6884	-1.62182	1.00744	-1.60984	0.107432	0.41793
ENSG00000126934	MAP2K2	431.447	-1.62013	0.413353	-3.91948	8.87e-05	0.0076965
ENSG00000125787	GNRH2	11.9176	-1.61886	1.41498	-1.14409	0.252587	0.597851
ENSG00000109475	RPL34	2057.76	-1.61854	0.920555	-1.75822	0.0787103	0.359982
ENSG00000075618	FSCN1	44.6854	-1.61848	0.716311	-2.25947	0.0238542	0.201725
ENSG00000105887	MTPN	846.151	-1.61843	0.394472	-4.10278	4.08e-05	0.00433511
ENSG00000255330	AL096711.2	3.1613	-1.61827	1.46318	-1.106	0.268728	NA
ENSG00000249992	TMEM158	58.049	-1.61796	0.639861	-2.5286	0.0114517	0.137925
ENSG00000126562	WNK4	15.4059	-1.61734	1.16843	-1.3842	0.166297	0.502782
ENSG00000166189	HPS6	40.539	-1.61709	0.593639	-2.72402	0.00644929	0.101927
ENSG00000158717	RNF166	529.424	-1.61708	0.513067	-3.15179	0.0016227	0.0476418
ENSG00000185669	SNAI3	28.7199	-1.61692	0.701554	-2.30477	0.0211796	0.189352
ENSG00000176182	MYPOP	16.6742	-1.61667	0.750891	-2.153	0.0313185	0.229895
ENSG00000249884	RNF103-CHMP3	122.243	-1.6166	0.797647	-2.02671	0.0426919	0.268393
ENSG00000103855	CD276	229.476	-1.61618	0.59817	-2.70187	0.00689502	0.105912
ENSG00000213231	TCL1B	8.17726	-1.61602	1.25033	-1.29247	0.196193	NA
ENSG00000164733	CTSB	9447.43	-1.61561	0.477396	-3.38422	0.00071381	0.0295152
ENSG00000183010	PYCR1	24.8942	-1.61396	1.09057	-1.47993	0.138893	0.468884
ENSG00000115844	DLX2	2.25814	-1.61208	1.91362	-0.842427	0.399549	NA
ENSG00000140995	DEF8	370.341	-1.61194	0.531767	-3.03129	0.00243512	0.0594012
ENSG00000182183	SHISAL2A	221.716	-1.61158	0.630235	-2.55711	0.0105545	0.133209
ENSG00000171310	CHST11	947.59	-1.61105	0.590215	-2.72961	0.00634098	0.100974
ENSG00000187024	PTRH1	55.0007	-1.61067	0.607435	-2.65159	0.00801132	0.115775
ENSG00000034510	TMSB10	5817.24	-1.60928	0.535761	-3.00374	0.00266686	0.0627
ENSG00000225614	ZNF469	9.13061	-1.60864	0.871395	-1.84605	0.0648846	NA
ENSG00000138678	GPAT3	223.587	-1.60627	0.383228	-4.19142	2.77e-05	0.00355234
ENSG00000129968	ABHD17A	191.392	-1.60574	0.618211	-2.5974	0.00939321	0.125809
ENSG00000143107	FNDC7	2.13631	-1.60434	1.603	-1.00084	0.316906	NA
ENSG00000116786	PLEKHM2	553.367	-1.60404	0.532511	-3.01221	0.00259352	0.0616894
ENSG00000163191	S100A11	11708.4	-1.60267	0.576042	-2.7822	0.00539909	0.0923037
ENSG00000175701	MTLN	78.5694	-1.60218	0.798283	-2.00703	0.0447467	0.273754
ENSG00000106178	CCL24	121.306	-1.6021	1.05174	-1.52329	0.127687	0.452613
ENSG00000253309	SERPINE3	23.7655	-1.60204	0.987994	-1.62151	0.104908	0.412655
ENSG00000176401	EID2B	15.6579	-1.60176	0.922825	-1.73571	0.0826145	0.367796
ENSG00000157554	ERG	5.07208	-1.5999	1.16547	-1.37276	0.169828	NA
ENSG00000221946	FXYD7	2.52299	-1.59944	2.42516	-0.659517	0.509564	NA
ENSG00000101746	NOL4	1.32357	-1.599	2.41368	-0.662477	0.507666	NA
ENSG00000146192	FGD2	165.211	-1.5958	0.521006	-3.06292	0.00219186	0.0565235
ENSG00000117410	ATP6V0B	1341.25	-1.59562	0.511351	-3.12039	0.0018061	0.050571
ENSG00000141526	SLC16A3	3234.74	-1.59524	0.560601	-2.84558	0.00443306	0.0825757
ENSG00000153823	PID1	219.767	-1.5951	0.540151	-2.95306	0.00314645	0.0677743
ENSG00000140365	COMMD4	252.425	-1.59337	0.339275	-4.69639	2.65e-06	0.000738528
ENSG00000286175	AC023490.7	4.92352	-1.59304	1.70069	-0.936704	0.348911	NA
ENSG00000131165	CHMP1A	337.57	-1.59186	0.521082	-3.05492	0.00225119	0.05694
ENSG00000160284	SPATC1L	6.95273	-1.58753	1.18498	-1.33971	0.180339	NA
ENSG00000157873	TNFRSF14	2551.45	-1.58751	0.727008	-2.18362	0.0289898	0.221456
ENSG00000205221	VIT	0.751549	-1.58727	2.97543	-0.533459	0.593716	NA
ENSG00000135253	KCP	26.0313	-1.58686	0.8361	-1.89793	0.0577057	0.309972
ENSG00000161016	RPL8	2074.1	-1.58632	0.558495	-2.84034	0.00450653	0.0835735
ENSG00000183617	MRPL54	77.5468	-1.58418	0.743322	-2.13121	0.0330717	0.235194
ENSG00000205269	TMEM170B	41.3815	-1.58334	0.468089	-3.38255	0.00071815	0.0296086
ENSG00000121769	FABP3	78.2432	-1.58295	0.833717	-1.89867	0.0576081	0.309565
ENSG00000105372	RPS19	1655.35	-1.58242	0.522895	-3.02626	0.00247602	0.0597943
ENSG00000135077	HAVCR2	349.941	-1.5822	0.403131	-3.92478	8.68e-05	0.0076222
ENSG00000167105	TMEM92	64.7066	-1.58203	0.614471	-2.57462	0.010035	0.131015
ENSG00000076706	MCAM	37.2268	-1.58162	0.704867	-2.24386	0.0248413	0.205432
ENSG00000069424	KCNAB2	1371.47	-1.58132	0.663922	-2.38178	0.0172291	0.169713
ENSG00000105520	PLPPR2	268.638	-1.58119	0.531415	-2.97544	0.0029257	0.0654327
ENSG00000198355	PIM3	2170.83	-1.58119	0.560433	-2.82137	0.00478186	0.0856745
ENSG00000111886	GABRR2	67.8956	-1.58055	0.572192	-2.76228	0.00573999	0.0962802
ENSG00000100346	CACNA1I	0.559372	-1.57941	2.85613	-0.552988	0.580272	NA
ENSG00000167851	CD300A	865.794	-1.57937	0.621522	-2.54113	0.0110494	0.135879
ENSG00000124157	SEMG2	2.38736	-1.57709	1.96841	-0.801203	0.423014	NA
ENSG00000204388	HSPA1B	2135.07	-1.57599	0.695067	-2.26739	0.0233663	0.198781
ENSG00000027847	B4GALT7	83.128	-1.57592	0.57913	-2.72119	0.00650476	0.102462
ENSG00000272196	H2AC19	2021.88	-1.57425	1.09943	-1.43187	0.15218	0.485324
ENSG00000157881	PANK4	201.389	-1.57421	0.608799	-2.58576	0.00971651	0.128609
ENSG00000223953	C1QTNF5	5.83372	-1.57359	1.50651	-1.04452	0.296244	NA
ENSG00000278463	H2AC4	25.7541	-1.57316	2.45173	-0.641654	0.521098	0.799665
ENSG00000120337	TNFSF18	2.23458	-1.57272	1.93439	-0.813032	0.4162	NA
ENSG00000213203	GIMAP1	12.9971	-1.57227	0.775456	-2.02755	0.0426063	0.268393
ENSG00000160593	JAML	653.946	-1.57209	0.559539	-2.80962	0.00495999	0.0872075
ENSG00000130429	ARPC1B	2233.86	-1.57165	0.380928	-4.12584	3.69e-05	0.00416991
ENSG00000178226	PRSS36	20.6829	-1.57058	0.817603	-1.92096	0.0547369	0.300433
ENSG00000174547	MRPL11	46.1638	-1.57056	0.975542	-1.60994	0.107411	0.41793
ENSG00000218891	ZNF579	70.253	-1.57047	0.850005	-1.8476	0.0646597	0.329672
ENSG00000092758	COL9A3	16.2182	-1.56958	0.975936	-1.60829	0.107773	0.41828
ENSG00000118292	C1orf54	22.8971	-1.56933	1.17306	-1.3378	0.180961	0.521465
ENSG00000121552	CSTA	219.259	-1.56915	1.04528	-1.50117	0.133311	0.461141
ENSG00000175324	LSM1	63.8298	-1.56716	0.932453	-1.68068	0.0928252	0.389023
ENSG00000172349	IL16	235.172	-1.56624	0.468207	-3.3452	0.000822237	0.0321305
ENSG00000104903	LYL1	96.865	-1.56604	0.50028	-3.13032	0.00174617	0.0494771
ENSG00000119965	C10orf88	22.6285	-1.56585	0.746471	-2.09767	0.0359344	0.246598
ENSG00000141959	PFKL	263.874	-1.56505	0.470124	-3.32901	0.000871552	0.0334785
ENSG00000121691	CAT	161.106	-1.56481	0.684923	-2.28464	0.0223337	0.194094
ENSG00000136944	LMX1B	4.01669	-1.56467	0.926271	-1.68921	0.0911793	NA
ENSG00000185825	BCAP31	594.409	-1.56363	0.40903	-3.82279	0.000131953	0.00997742
ENSG00000103254	ANTKMT	59.2153	-1.56294	0.835648	-1.87033	0.0614375	0.32131
ENSG00000105514	RAB3D	210.069	-1.56188	0.435615	-3.58547	0.000336471	0.0188424
ENSG00000186919	ZACN	28.0419	-1.56188	0.850722	-1.83595	0.0663657	0.33451
ENSG00000154978	VOPP1	1087.96	-1.56176	0.567661	-2.75123	0.00593727	0.0981997
ENSG00000148671	ADIRF	67.6124	-1.561	0.890662	-1.75263	0.0796659	0.360958
ENSG00000257390	AC023055.1	40.6419	-1.56027	0.876685	-1.77974	0.075119	0.353104
ENSG00000145757	SPATA9	8.86815	-1.55986	1.46068	-1.06791	0.285563	NA
ENSG00000213901	SLC23A3	17.4582	-1.55936	0.770835	-2.02294	0.0430789	0.268425
ENSG00000101255	TRIB3	139.578	-1.55905	0.711504	-2.1912	0.028437	0.21983
ENSG00000131981	LGALS3	3787.42	-1.55896	0.523889	-2.97575	0.00292271	0.0654327
ENSG00000166707	ZCCHC18	3.53329	-1.5578	1.38853	-1.12191	0.261902	NA
ENSG00000113140	SPARC	60.1748	-1.55765	0.882481	-1.76508	0.07755	0.357328
ENSG00000022267	FHL1	60.7512	-1.55554	0.653655	-2.37975	0.0173243	0.170181
ENSG00000149357	LAMTOR1	501.772	-1.5547	0.603111	-2.5778	0.00994325	0.130015
ENSG00000053702	NRIP2	23.6423	-1.55463	0.847803	-1.83372	0.0666955	0.335523
ENSG00000248098	BCKDHA	208.849	-1.55421	0.705153	-2.20408	0.0275188	0.217278
ENSG00000149781	FERMT3	1907.47	-1.5541	0.420983	-3.6916	0.000222849	0.014088
ENSG00000124140	SLC12A5	65.5614	-1.55402	0.693635	-2.24039	0.0250653	0.205848
ENSG00000130748	TMEM160	56.5452	-1.553	0.721433	-2.15266	0.0313451	0.229895
ENSG00000092841	MYL6	5687.65	-1.55241	0.470162	-3.30185	0.000960484	0.0350125
ENSG00000224051	CPTP	41.7086	-1.55111	0.614173	-2.52553	0.0115522	0.138316
ENSG00000263620	AC129492.3	109.336	-1.5511	0.916693	-1.69206	0.090634	0.38529
ENSG00000085741	WNT11	2.75699	-1.55083	2.16116	-0.71759	0.47301	NA
ENSG00000072062	PRKACA	330.134	-1.55057	0.340554	-4.55307	5.29e-06	0.00112241
ENSG00000167315	ACAA2	70.6326	-1.5496	0.578528	-2.67852	0.00739487	0.110677
ENSG00000081800	SLC13A1	5.12628	-1.5473	1.39854	-1.10637	0.268566	NA
ENSG00000133612	AGAP3	1463.19	-1.54705	0.631439	-2.45003	0.0142843	0.152767
ENSG00000145494	NDUFS6	54.302	-1.54695	0.875338	-1.76726	0.0771844	0.356577
ENSG00000116691	MIIP	107.867	-1.54646	0.563288	-2.74543	0.00604323	0.0988152
ENSG00000105619	TFPT	72.411	-1.54643	0.494294	-3.12857	0.00175661	0.049674
ENSG00000163931	TKT	1248.41	-1.54541	0.430733	-3.58785	0.000333412	0.0187449
ENSG00000126351	THRA	152.427	-1.54482	0.717042	-2.15444	0.0312058	0.229895
ENSG00000166886	NAB2	120.486	-1.5435	0.573055	-2.69346	0.00707136	0.107691
ENSG00000165821	SALL2	0.813354	-1.54314	2.57398	-0.599516	0.548829	NA
ENSG00000268350	FAM156A	59.4257	-1.54271	0.722171	-2.13621	0.0326627	0.233347
ENSG00000204439	C6orf47	73.6861	-1.54269	0.51148	-3.01612	0.00256028	0.0611354
ENSG00000204839	MROH6	138.724	-1.54258	0.798318	-1.93228	0.0533245	0.298147
ENSG00000133067	LGR6	25.0865	-1.54183	1.00327	-1.53681	0.124341	0.447075
ENSG00000105808	RASA4	251.1	-1.54175	0.675047	-2.28392	0.0223765	0.194247
ENSG00000170892	TSEN34	365.666	-1.54133	0.475457	-3.24179	0.0011878	0.0392826
ENSG00000178951	ZBTB7A	217.125	-1.54113	0.474902	-3.24515	0.0011739	0.0391044
ENSG00000143545	RAB13	224.689	-1.5409	0.480374	-3.2077	0.00133802	0.0422596
ENSG00000260027	HOXB7	10.6924	-1.54079	1.35012	-1.14123	0.253773	NA
ENSG00000117016	RIMS3	3.07282	-1.54067	1.27027	-1.21287	0.225179	NA
ENSG00000143878	RHOB	1290.33	-1.54061	0.527558	-2.92026	0.00349738	0.0722085
ENSG00000188760	TMEM198	2.23603	-1.54053	2.02392	-0.761165	0.446559	NA
ENSG00000134419	RPS15A	1583.56	-1.54049	0.810008	-1.90182	0.0571952	0.307695
ENSG00000104907	TRMT1	85.2624	-1.54028	0.595781	-2.58532	0.00972889	0.128609
ENSG00000183019	MCEMP1	2783.07	-1.54001	0.664934	-2.31604	0.0205559	0.186314
ENSG00000113758	DBN1	183.405	-1.53998	0.657196	-2.34326	0.0191159	0.179743
ENSG00000152463	OLAH	71.3414	-1.53991	0.739612	-2.08205	0.0373376	0.252179
ENSG00000169032	MAP2K1	445.327	-1.5395	0.500136	-3.07817	0.00208279	0.0549652
ENSG00000185803	SLC52A2	102.05	-1.53815	0.67186	-2.28939	0.0220566	0.192711
ENSG00000167613	LAIR1	993.632	-1.53746	0.457794	-3.35841	0.000783923	0.0313217
ENSG00000160948	VPS28	287.104	-1.53708	0.436665	-3.52004	0.000431489	0.0216949
ENSG00000127191	TRAF2	130.74	-1.53627	0.658915	-2.33151	0.0197266	0.182355
ENSG00000176919	C8G	17.4498	-1.5362	2.96078	-0.518851	0.603865	0.84714
ENSG00000196531	NACA	1382.58	-1.53579	0.763241	-2.01219	0.0441995	0.271927
ENSG00000138685	FGF2	2.92237	-1.53548	1.31551	-1.16721	0.243127	NA
ENSG00000162078	ZG16B	42.0491	-1.53484	0.914514	-1.67831	0.0932872	0.389622
ENSG00000124104	SNX21	50.3689	-1.5346	0.680999	-2.25346	0.0242301	0.203163
ENSG00000136717	BIN1	65.0036	-1.53437	0.721956	-2.1253	0.0335615	0.237266
ENSG00000002933	TMEM176A	122.515	-1.53435	0.672952	-2.28003	0.0226059	0.195071
ENSG00000114405	C3orf14	37.2288	-1.53431	1.19026	-1.28905	0.19738	0.545068
ENSG00000105717	PBX4	56.8185	-1.53428	0.797243	-1.92449	0.0542935	0.299657
ENSG00000134343	ANO3	29.9962	-1.53366	1.16508	-1.31635	0.188055	0.531372
ENSG00000059145	UNKL	230.257	-1.53271	0.564888	-2.71329	0.00666179	0.104015
ENSG00000134825	TMEM258	322.94	-1.53185	0.64418	-2.37798	0.0174076	0.170221
ENSG00000130244	FAM98C	165.392	-1.53162	0.625464	-2.44877	0.0143346	0.153074
ENSG00000181240	SLC25A41	1.60931	-1.53097	2.10653	-0.726772	0.467366	NA
ENSG00000265690	AC074143.1	13.7057	-1.53041	1.43275	-1.06817	0.285446	0.629028
ENSG00000101187	SLCO4A1	466.797	-1.52987	0.753544	-2.03023	0.042333	0.268393
ENSG00000170801	HTRA3	5.50168	-1.5293	1.53205	-0.998207	0.318179	NA
ENSG00000147065	MSN	1926.11	-1.52771	0.440666	-3.46681	0.00052667	0.024064
ENSG00000275674	AC091167.6	26.3387	-1.52727	1.38422	-1.10334	0.269878	0.615974
ENSG00000184260	H2AC20	933.272	-1.52725	0.634999	-2.40511	0.0161675	0.164027
ENSG00000145506	NKD2	4.49452	-1.52662	1.61607	-0.944654	0.344835	NA
ENSG00000183475	ASB7	44.7839	-1.52536	0.599764	-2.54328	0.0109819	0.135461
ENSG00000108405	P2RX1	301.316	-1.52528	0.529673	-2.87966	0.00398107	0.0778909
ENSG00000148297	MED22	62.0761	-1.52441	0.434546	-3.50805	0.000451406	0.0221407
ENSG00000198856	OSTC	234.111	-1.52431	0.926926	-1.64448	0.100077	0.402697
ENSG00000165025	SYK	336.391	-1.52267	0.405033	-3.75937	0.000170341	0.0118173
ENSG00000099194	SCD	266.199	-1.52168	0.702989	-2.16459	0.0304193	0.226893
ENSG00000119673	ACOT2	79.2971	-1.52168	1.00349	-1.51638	0.129423	0.454883
ENSG00000160326	SLC2A6	167.855	-1.52122	0.602177	-2.52619	0.0115306	0.138271
ENSG00000130822	PNCK	6.50985	-1.51985	1.69911	-0.894496	0.371056	NA
ENSG00000155465	SLC7A7	625.496	-1.51706	0.444386	-3.41383	0.000640572	0.0274442
ENSG00000213024	NUP62	297.149	-1.51644	0.445497	-3.40393	0.00066424	0.0282034
ENSG00000178171	AMER3	1.03647	-1.51643	2.22897	-0.680326	0.496298	NA
ENSG00000115896	PLCL1	23.066	-1.51617	0.809874	-1.8721	0.0611923	0.320589
ENSG00000173389	IQCF1	27.9201	-1.51558	0.82979	-1.82647	0.0677801	0.336953
ENSG00000198104	OR2T6	1.00656	-1.51391	1.85232	-0.817304	0.413755	NA
ENSG00000182175	RGMA	27.0517	-1.51334	0.767992	-1.97052	0.048779	0.285539
ENSG00000151062	CACNA2D4	63.4631	-1.51229	0.828182	-1.82603	0.0678455	0.336953
ENSG00000185262	UBALD2	1379.57	-1.51062	0.491719	-3.07213	0.00212539	0.055552
ENSG00000139767	SRRM4	31.1639	-1.50933	0.606234	-2.48968	0.0127859	0.146379
ENSG00000010295	IFFO1	76.7234	-1.50888	0.561778	-2.6859	0.00723356	0.109341
ENSG00000012124	CD22	986.744	-1.50848	0.817598	-1.84501	0.065036	0.330265
ENSG00000106624	AEBP1	9.05816	-1.50781	1.64412	-0.91709	0.359095	NA
ENSG00000032444	PNPLA6	1176.21	-1.5078	0.464237	-3.24791	0.00116256	0.0388174
ENSG00000108788	MLX	178.846	-1.50686	0.537309	-2.80445	0.00504026	0.0884003
ENSG00000065978	YBX1	1042.79	-1.50674	0.626613	-2.40458	0.016191	0.164032
ENSG00000196562	SULF2	750.613	-1.50618	0.554227	-2.71762	0.00657523	0.103151
ENSG00000140553	UNC45A	143.737	-1.50609	0.403712	-3.7306	0.000191026	0.0127007
ENSG00000167395	ZNF646	255.35	-1.50425	0.645381	-2.33079	0.0197644	0.182355
ENSG00000077454	LRCH4	772.496	-1.5042	0.488466	-3.07944	0.00207388	0.0549652
ENSG00000162433	AK4	128.304	-1.50287	0.732978	-2.05037	0.0403285	0.261721
ENSG00000117362	APH1A	234.525	-1.50278	0.391102	-3.84242	0.000121826	0.00941766
ENSG00000092295	TGM1	43.3212	-1.50131	0.685688	-2.18949	0.028561	0.21986
ENSG00000127663	KDM4B	468.583	-1.5008	0.539294	-2.7829	0.00538756	0.0922174
ENSG00000161609	CCDC155	12.968	-1.49983	1.48929	-1.00708	0.313899	0.654197
ENSG00000183597	TANGO2	387.998	-1.49928	0.466501	-3.21388	0.00130955	0.0419851
ENSG00000137496	IL18BP	248.883	-1.49919	0.674577	-2.22242	0.0262551	0.211272
ENSG00000102981	PARD6A	10.3106	-1.49881	1.03253	-1.45158	0.146618	NA
ENSG00000113889	KNG1	1.03004	-1.49871	2.04892	-0.731463	0.464497	NA
ENSG00000179085	DPM3	87.1048	-1.49852	0.692734	-2.1632	0.0305255	0.227327
ENSG00000159840	ZYX	3152.95	-1.49668	0.461769	-3.24119	0.0011903	0.0392826
ENSG00000125505	MBOAT7	3797.51	-1.49611	0.579284	-2.58269	0.00980321	0.129351
ENSG00000111344	RASAL1	13.6537	-1.49473	0.859092	-1.7399	0.0818771	0.366578
ENSG00000163870	TPRA1	584.916	-1.49371	0.753345	-1.98277	0.0473933	0.281824
ENSG00000177156	TALDO1	2455.82	-1.49323	0.483678	-3.08725	0.0020202	0.0542175
ENSG00000126254	RBM42	134.235	-1.49257	0.473151	-3.15452	0.00160762	0.0475402
ENSG00000116273	PHF13	64.7725	-1.49234	0.649333	-2.29826	0.0215469	0.190836
ENSG00000225950	NTF4	8.59973	-1.49208	1.51335	-0.985945	0.32416	NA
ENSG00000100036	SLC35E4	29.8315	-1.49185	0.68359	-2.18237	0.0290822	0.221808
ENSG00000106113	CRHR2	10.5877	-1.49172	1.00556	-1.48347	0.137949	NA
ENSG00000225663	MCRIP1	222.081	-1.49123	0.481592	-3.09645	0.00195851	0.0533676
ENSG00000254470	AP5B1	430.05	-1.49042	0.549935	-2.71017	0.00672496	0.104656
ENSG00000149503	INCENP	27.6289	-1.49014	0.66854	-2.22894	0.025818	0.20949
ENSG00000153498	SPACA7	204.215	-1.48978	1.44492	-1.03105	0.30252	0.64359
ENSG00000105668	UPK1A	6.41647	-1.48913	1.59101	-0.935962	0.349293	NA
ENSG00000169258	GPRIN1	3.89215	-1.48877	1.00973	-1.47442	0.140368	NA
ENSG00000115718	PROC	11.7943	-1.48872	1.3408	-1.11032	0.26686	0.613516
ENSG00000275464	FP565260.1	36.7856	-1.48833	0.504153	-2.95214	0.0031558	0.0677743
ENSG00000177679	SRRM3	2.98139	-1.48754	1.53754	-0.967478	0.333305	NA
ENSG00000144579	CTDSP1	890.864	-1.4867	0.598243	-2.48511	0.012951	0.147087
ENSG00000167674	HDGFL2	97.4222	-1.48647	0.522702	-2.84383	0.00445754	0.0828811
ENSG00000181585	TMIE	2.40253	-1.48617	1.63123	-0.91107	0.362259	NA
ENSG00000158865	SLC5A11	0.571617	-1.48583	2.52336	-0.588827	0.555977	NA
ENSG00000173621	LRFN4	62.413	-1.48537	0.51579	-2.8798	0.00397923	0.0778909
ENSG00000163393	SLC22A15	219.89	-1.48528	0.647288	-2.29462	0.0217552	0.191569
ENSG00000063245	EPN1	280.811	-1.48458	0.41981	-3.5363	0.000405769	0.0209888
ENSG00000198825	INPP5F	120.645	-1.48445	0.59452	-2.49689	0.0125288	0.144657
ENSG00000188517	COL25A1	0.475002	-1.48442	2.95414	-0.502489	0.615324	NA
ENSG00000004399	PLXND1	548.06	-1.48342	0.562948	-2.63509	0.0084116	0.118288
ENSG00000156113	KCNMA1	137.644	-1.48318	0.765743	-1.93692	0.0527549	0.296244
ENSG00000137474	MYO7A	35.0326	-1.48259	0.728396	-2.03542	0.0418088	0.266493
ENSG00000168701	TMEM208	110.245	-1.48164	0.672946	-2.20172	0.027685	0.217418
ENSG00000180440	SERTM1	0.894842	-1.48137	2.48857	-0.595268	0.551665	NA
ENSG00000160200	CBS	122.431	-1.48013	0.567944	-2.60613	0.00915727	0.123815
ENSG00000051523	CYBA	5181.72	-1.47973	0.553718	-2.67235	0.00753212	0.111717
ENSG00000182578	CSF1R	542.747	-1.47802	0.695595	-2.12482	0.0336015	0.237309
ENSG00000165917	RAPSN	24.7229	-1.47727	1.12958	-1.3078	0.190942	0.535164
ENSG00000109072	VTN	21.192	-1.47698	1.09635	-1.34717	0.177924	0.517016
ENSG00000163950	SLBP	117.435	-1.47687	0.57494	-2.56873	0.0102071	0.131034
ENSG00000072163	LIMS2	31.4024	-1.47641	1.06373	-1.38795	0.165152	0.500787
ENSG00000158816	VWA5B1	8.14818	-1.4756	0.745636	-1.97899	0.0478176	NA
ENSG00000167476	JSRP1	22.4717	-1.47537	0.977366	-1.50953	0.131162	0.457044
ENSG00000269237	AC010615.4	66.0457	-1.47515	1.88668	-0.781877	0.434287	0.746437
ENSG00000197915	HRNR	0.884887	-1.47435	2.35975	-0.624789	0.532109	NA
ENSG00000269858	EGLN2	692.4	-1.47428	0.507112	-2.90722	0.00364662	0.0737831
ENSG00000185963	BICD2	129.361	-1.4742	0.495589	-2.97464	0.00293333	0.0655002
ENSG00000178585	CTNNBIP1	84.5279	-1.47366	0.728152	-2.02384	0.0429869	0.268425
ENSG00000286106	AC253572.1	51.6135	-1.47247	1.12865	-1.30463	0.192018	0.536278
ENSG00000226174	TEX22	8.78838	-1.47218	1.34965	-1.09079	0.275364	NA
ENSG00000141295	SCRN2	42.8901	-1.47202	0.890669	-1.65272	0.0983886	0.398914
ENSG00000283154	IQCJ-SCHIP1	17.7024	-1.47186	0.816885	-1.80179	0.0715781	0.345103
ENSG00000145423	SFRP2	21.5936	-1.47154	0.83774	-1.75656	0.0789921	0.359982
ENSG00000198933	TBKBP1	62.9404	-1.47126	0.686759	-2.14233	0.0321671	0.232071
ENSG00000197360	ZNF98	33.186	-1.46976	2.63225	-0.558368	0.576593	0.834137
ENSG00000185519	FAM131C	1.68745	-1.46966	2.3146	-0.634953	0.525459	NA
ENSG00000163734	CXCL3	1412.54	-1.46871	0.683737	-2.14806	0.0317092	0.231051
ENSG00000143520	FLG2	1.07211	-1.46816	2.03239	-0.72238	0.470061	NA
ENSG00000175602	CCDC85B	53.0702	-1.46712	0.845155	-1.73592	0.0825776	0.367747
ENSG00000130477	UNC13A	3.06184	-1.46669	1.3049	-1.12399	0.261017	NA
ENSG00000171813	PWWP2B	56.8566	-1.46669	0.735872	-1.99313	0.0462473	0.279079
ENSG00000134028	ADAMDEC1	62.6771	-1.4666	0.995837	-1.47273	0.140824	0.471979
ENSG00000148344	PTGES	220.47	-1.46646	0.856818	-1.71151	0.0869861	0.377683
ENSG00000110203	FOLR3	147.819	-1.46363	1.10902	-1.31975	0.186917	0.529123
ENSG00000104974	LILRA1	110.148	-1.46347	0.635864	-2.30155	0.0213608	0.190188
ENSG00000128815	WDFY4	162.282	-1.4625	0.400638	-3.65043	0.0002618	0.015779
ENSG00000166813	KIF7	1.2814	-1.46247	2.39911	-0.609586	0.542136	NA
ENSG00000283297	TEX52	4.2606	-1.46239	1.42507	-1.02619	0.304802	NA
ENSG00000162444	RBP7	36.7242	-1.46222	0.888215	-1.64624	0.0997134	0.402019
ENSG00000076944	STXBP2	2974.39	-1.46115	0.469415	-3.11271	0.00185377	0.0513995
ENSG00000133597	ADCK2	39.6581	-1.46047	0.627761	-2.32647	0.0199933	0.18337
ENSG00000121742	GJB6	50.2826	-1.46025	1.1643	-1.25419	0.209772	0.55689
ENSG00000113430	IRX4	1.09302	-1.45989	2.21535	-0.658989	0.509903	NA
ENSG00000176438	SYNE3	122.925	-1.45956	0.433646	-3.36579	0.000763237	0.0306675
ENSG00000111275	ALDH2	214.748	-1.45926	0.554313	-2.63257	0.00847427	0.118407
ENSG00000170820	FSHR	1.52768	-1.45892	2.06861	-0.705264	0.480646	NA
ENSG00000140600	SH3GL3	7.52793	-1.45679	1.56549	-0.930561	0.352081	NA
ENSG00000165915	SLC39A13	147.055	-1.45583	0.573722	-2.53753	0.0111639	0.136422
ENSG00000160404	TOR2A	72.701	-1.45576	0.616726	-2.36046	0.0182523	0.174757
ENSG00000159200	RCAN1	141.63	-1.45499	0.718637	-2.02465	0.042903	0.268425
ENSG00000259330	INAFM2	232.293	-1.45422	0.629305	-2.31084	0.0208419	0.188133
ENSG00000142405	NLRP12	198.464	-1.45414	0.586016	-2.4814	0.0130866	0.147556
ENSG00000197136	PCNX3	224.329	-1.4541	0.652499	-2.22851	0.0258466	0.209602
ENSG00000176973	FAM89B	144.164	-1.4534	0.858104	-1.69373	0.0903164	0.384859
ENSG00000250479	CHCHD10	186.406	-1.45332	0.78503	-1.8513	0.064127	0.328819
ENSG00000188394	GPR21	14.2766	-1.45328	1.07186	-1.35585	0.175148	0.513038
ENSG00000100450	GZMH	6.67349	-1.45294	1.58912	-0.914308	0.360555	NA
ENSG00000231500	RPS18	2427.88	-1.45293	0.831815	-1.74669	0.0806903	0.363784
ENSG00000188186	LAMTOR4	508.401	-1.45278	0.380276	-3.82033	0.000133275	0.00997742
ENSG00000143256	PFDN2	151.448	-1.45261	0.789942	-1.83888	0.0659328	0.332799
ENSG00000171858	RPS21	1122.24	-1.45215	0.870284	-1.66859	0.0951981	0.39306
ENSG00000161091	MFSD12	635.753	-1.45187	0.469427	-3.09286	0.00198238	0.0537278
ENSG00000161649	CD300LG	1.53591	-1.45148	2.11174	-0.687339	0.491869	NA
ENSG00000169926	KLF13	211.106	-1.45033	0.337913	-4.29201	1.77e-05	0.00272364
ENSG00000214756	CSKMT	461.108	-1.45012	0.76087	-1.90587	0.0566675	0.305897
ENSG00000137404	NRM	109.538	-1.44998	0.807097	-1.79653	0.0724099	0.346671
ENSG00000099817	POLR2E	341.531	-1.44888	0.54812	-2.64336	0.0082087	0.116969
ENSG00000115592	PRKAG3	27.5211	-1.44887	0.609371	-2.37765	0.0174233	0.170221
ENSG00000177627	C12orf54	22.5303	-1.44805	1.03338	-1.40127	0.161133	0.496418
ENSG00000147206	NXF3	10.5101	-1.44802	0.983888	-1.47173	0.141093	NA
ENSG00000091592	NLRP1	349.822	-1.4467	0.606665	-2.38467	0.0170945	0.169212
ENSG00000173366	AC097637.1	12.2618	-1.44574	1.58535	-0.911941	0.3618	0.695153
ENSG00000170390	DCLK2	5.0459	-1.44479	1.17334	-1.23135	0.218192	NA
ENSG00000125352	RNF113A	14.4704	-1.44433	1.01833	-1.41833	0.156094	0.490306
ENSG00000175768	TOMM5	74.9228	-1.44326	1.01066	-1.42804	0.15328	0.486262
ENSG00000163501	IHH	0.915718	-1.44325	2.28429	-0.631817	0.527507	NA
ENSG00000107140	TESK1	128.253	-1.44322	0.644035	-2.2409	0.0250326	0.205698
ENSG00000152475	ZNF837	8.87799	-1.44309	1.21068	-1.19197	0.233274	NA
ENSG00000103126	AXIN1	61.5332	-1.44305	0.481609	-2.99631	0.00273268	0.0636165
ENSG00000204389	HSPA1A	4039.65	-1.44257	0.70744	-2.03915	0.0414353	0.265476
ENSG00000181409	AATK	588.307	-1.44255	0.609157	-2.36811	0.017879	0.172887
ENSG00000171243	SOSTDC1	1.43383	-1.44241	2.56157	-0.563096	0.573369	NA
ENSG00000116017	ARID3A	405.093	-1.44087	0.431337	-3.34047	0.000836355	0.0325926
ENSG00000130751	NPAS1	7.24965	-1.43992	1.37897	-1.0442	0.296394	NA
ENSG00000161558	TMEM143	26.6342	-1.43948	0.816709	-1.76254	0.0779789	0.358547
ENSG00000108784	NAGLU	93.8538	-1.43866	0.478631	-3.00578	0.00264899	0.0624862
ENSG00000204511	MCCD1	10.7078	-1.43818	1.34391	-1.07014	0.284555	NA
ENSG00000149541	B3GAT3	85.682	-1.43724	0.56247	-2.55523	0.0106118	0.133229
ENSG00000103449	SALL1	1.77622	-1.43636	1.49841	-0.958591	0.337765	NA
ENSG00000007372	PAX6	26.3798	-1.43577	0.77063	-1.86311	0.062447	0.324533
ENSG00000129437	KLK14	4.63913	-1.43565	1.68166	-0.853707	0.393267	NA
ENSG00000102401	ARMCX3	154.639	-1.43562	0.524389	-2.73769	0.00618719	0.0999201
ENSG00000214212	C19orf38	139.679	-1.43498	0.69293	-2.07089	0.0383693	0.255987
ENSG00000115268	RPS15	1772.22	-1.43395	0.581334	-2.46665	0.0136382	0.150314
ENSG00000141744	PNMT	3.45096	-1.43345	2.14585	-0.668012	0.504126	NA
ENSG00000092208	GEMIN2	248.614	-1.43325	0.678654	-2.1119	0.0346952	0.242033
ENSG00000126903	SLC10A3	43.9949	-1.43315	0.485517	-2.9518	0.00315929	0.0677743
ENSG00000161179	YDJC	33.8948	-1.4331	0.798961	-1.7937	0.0728604	0.348008
ENSG00000166033	HTRA1	36.1167	-1.43306	0.771239	-1.85813	0.0631506	0.3264
ENSG00000100292	HMOX1	2565.76	-1.43305	0.822329	-1.74267	0.0813917	0.365902
ENSG00000177692	DNAJC28	35.5934	-1.43259	0.639289	-2.24091	0.0250318	0.205698
ENSG00000177519	RPRM	3.01764	-1.43239	1.35688	-1.05565	0.291129	NA
ENSG00000173442	EHBP1L1	5685.54	-1.43207	0.63874	-2.24202	0.0249598	0.205505
ENSG00000092964	DPYSL2	184.88	-1.43184	0.464311	-3.0838	0.00204372	0.0546426
ENSG00000167941	SOST	8.34504	-1.43157	1.20781	-1.18526	0.235916	NA
ENSG00000121281	ADCY7	481.08	-1.43104	0.543965	-2.63076	0.00851939	0.118804
ENSG00000244405	ETV5	107.444	-1.43097	0.663822	-2.15566	0.0311104	0.22952
ENSG00000099785	MARCHF2	261.135	-1.43063	0.491579	-2.91028	0.00361101	0.0733758
ENSG00000170075	GPR37L1	21.3108	-1.42894	0.62368	-2.29114	0.0219555	0.192182
ENSG00000164051	CCDC51	10.5204	-1.42831	1.13817	-1.25492	0.209509	NA
ENSG00000171056	SOX7	4.91262	-1.42735	0.889812	-1.6041	0.108691	NA
ENSG00000225556	C2CD4D	3.6064	-1.42638	1.91953	-0.743084	0.457431	NA
ENSG00000226887	ERVMER34-1	9.14426	-1.42592	1.48339	-0.961254	0.336424	NA
ENSG00000142657	PGD	1798.37	-1.4259	0.46183	-3.0875	0.00201847	0.0542175
ENSG00000135709	KIAA0513	313.58	-1.42452	0.399443	-3.56627	0.000362094	0.0196159
ENSG00000143554	SLC27A3	77.5786	-1.42362	0.454487	-3.13237	0.00173403	0.0492313
ENSG00000004777	ARHGAP33	99.0436	-1.42232	0.993241	-1.432	0.152144	0.485324
ENSG00000131015	ULBP2	1.67088	-1.42214	1.80309	-0.788725	0.430273	NA
ENSG00000181220	ZNF746	341.091	-1.42093	0.503398	-2.82269	0.00476232	0.0856374
ENSG00000133561	GIMAP6	14.9865	-1.42081	1.05265	-1.34975	0.177095	0.51619
ENSG00000165233	CARD19	667.64	-1.42051	0.541734	-2.62216	0.00873735	0.120895
ENSG00000181274	FRAT2	317.969	-1.42037	0.529083	-2.68459	0.00726198	0.109617
ENSG00000284969	AL049629.2	37.7695	-1.42033	1.13608	-1.2502	0.211227	0.557629
ENSG00000196126	HLA-DRB1	2604.61	-1.42022	0.615325	-2.30809	0.0209944	0.188742
ENSG00000177380	PPFIA3	4.02513	-1.41943	1.68079	-0.8445	0.39839	NA
ENSG00000161638	ITGA5	1573.28	-1.4191	0.445212	-3.18747	0.00143523	0.0445735
ENSG00000078808	SDF4	550.742	-1.41895	0.52727	-2.69114	0.0071209	0.108213
ENSG00000160209	PDXK	1610	-1.41797	0.493505	-2.87326	0.00406262	0.0787484
ENSG00000122733	PHF24	7.09688	-1.41775	1.32216	-1.0723	0.283586	NA
ENSG00000136205	TNS3	671.122	-1.41726	0.477609	-2.96741	0.00300321	0.0662348
ENSG00000168067	MAP4K2	134.307	-1.41686	0.645229	-2.19591	0.0280985	0.218613
ENSG00000126010	GRPR	1.87685	-1.41642	1.81116	-0.782049	0.434186	NA
ENSG00000131400	NAPSA	27.2136	-1.4163	0.888368	-1.59428	0.110874	0.423831
ENSG00000161671	EMC10	203.157	-1.41424	0.550982	-2.56676	0.0102653	0.13119
ENSG00000137824	RMDN3	272.552	-1.41362	0.651251	-2.17063	0.0299595	0.225354
ENSG00000177575	CD163	2600.16	-1.41332	0.572286	-2.4696	0.0135262	0.149725
ENSG00000158560	DYNC1I1	35.7743	-1.41313	0.824147	-1.71466	0.0864071	0.37675
ENSG00000138028	CGREF1	3.53113	-1.41233	1.57231	-0.898253	0.369051	NA
ENSG00000184428	TOP1MT	41.6661	-1.41228	0.766658	-1.84212	0.0654571	0.331575
ENSG00000171222	SCAND1	157.077	-1.41184	0.596104	-2.36844	0.017863	0.172887
ENSG00000103202	NME4	52.5873	-1.41161	0.629398	-2.24279	0.0249105	0.205491
ENSG00000013392	RWDD2A	6.67408	-1.41131	0.884538	-1.59554	0.110592	NA
ENSG00000219200	RNASEK	3117.42	-1.41089	0.592641	-2.38069	0.0172803	0.169865
ENSG00000127318	IL22	1.379	-1.4106	2.61895	-0.538614	0.590153	NA
ENSG00000112812	PRSS16	9.90812	-1.41021	0.946014	-1.49069	0.136044	NA
ENSG00000137070	IL11RA	19.2689	-1.40884	1.04117	-1.35314	0.176012	0.514403
ENSG00000111218	PRMT8	1.53799	-1.4087	1.82743	-0.770864	0.440787	NA
ENSG00000167968	DNASE1L2	5.35146	-1.40778	1.42669	-0.986746	0.323767	NA
ENSG00000243749	TMEM35B	50.4199	-1.40766	0.714705	-1.96957	0.0488876	0.285576
ENSG00000131389	SLC6A6	3800.84	-1.40742	0.462626	-3.04225	0.00234818	0.0582907
ENSG00000131771	PPP1R1B	10.0231	-1.40593	1.31905	-1.06587	0.286484	NA
ENSG00000203797	DDO	7.42425	-1.40567	1.07965	-1.30196	0.192929	NA
ENSG00000150991	UBC	5422.81	-1.40563	0.533695	-2.63376	0.00844441	0.118388
ENSG00000105643	ARRDC2	428.995	-1.40354	0.660668	-2.12443	0.0336346	0.237309
ENSG00000132205	EMILIN2	394.613	-1.40332	0.457502	-3.06735	0.00215967	0.0559547
ENSG00000171405	XAGE5	6.72469	-1.40314	1.35979	-1.03188	0.302129	NA
ENSG00000241878	PISD	747.137	-1.40231	0.547865	-2.55959	0.0104795	0.132734
ENSG00000147488	ST18	51.7842	-1.40229	0.930967	-1.50627	0.131998	0.458831
ENSG00000060558	GNA15	308.906	-1.40135	0.541582	-2.58752	0.00966698	0.128305
ENSG00000184557	SOCS3	3231.07	-1.40123	0.631696	-2.2182	0.0265413	0.21329
ENSG00000182545	RNASE10	53.0619	-1.40067	0.780575	-1.79441	0.0727474	0.347584
ENSG00000180964	TCEAL8	83.9946	-1.40032	0.8975	-1.56025	0.118702	0.439576
ENSG00000105173	CCNE1	6.00102	-1.40029	1.42083	-0.985548	0.324355	NA
ENSG00000188011	RTP5	1.92269	-1.40003	1.93317	-0.724212	0.468936	NA
ENSG00000162066	AMDHD2	808.41	-1.39906	0.723637	-1.93337	0.0531906	0.297633
ENSG00000175550	DRAP1	193.366	-1.39874	0.497327	-2.81252	0.00491554	0.0869635
ENSG00000159640	ACE	61.362	-1.39859	0.735162	-1.90243	0.0571155	0.307382
ENSG00000168653	NDUFS5	225.888	-1.39756	0.683748	-2.04397	0.0409569	0.263726
ENSG00000144711	IQSEC1	1451.43	-1.39674	0.490468	-2.84778	0.00440254	0.0822589
ENSG00000162391	FAM151A	2.23824	-1.39642	1.59332	-0.87642	0.380802	NA
ENSG00000103187	COTL1	1985.67	-1.39614	0.362623	-3.85013	0.000118057	0.00927759
ENSG00000286014	AC211486.10	2.24616	-1.39487	2.22585	-0.626668	0.530877	NA
ENSG00000286038	AC211486.11	2.24616	-1.39487	2.22585	-0.626668	0.530877	NA
ENSG00000286137	AC211486.12	2.24616	-1.39487	2.22585	-0.626668	0.530877	NA
ENSG00000275126	H4C13	66.5813	-1.39403	2.35715	-0.591406	0.554249	0.822583
ENSG00000168412	MTNR1A	0.574081	-1.39342	2.81103	-0.495697	0.620108	NA
ENSG00000126947	ARMCX1	14.8386	-1.39254	0.660414	-2.10858	0.034981	0.243295
ENSG00000206013	IFITM5	18.1606	-1.39195	1.3858	-1.00444	0.315165	0.655378
ENSG00000166825	ANPEP	3435.39	-1.39137	0.521192	-2.6696	0.00759424	0.112287
ENSG00000137818	RPLP1	1397.95	-1.39072	0.509356	-2.73036	0.00632653	0.10094
ENSG00000186493	C5orf38	15.5888	-1.39054	1.45531	-0.955495	0.339327	0.676328
ENSG00000089060	SLC8B1	375.663	-1.38887	0.549166	-2.52905	0.0114373	0.137925
ENSG00000132017	DCAF15	150.705	-1.38859	0.599767	-2.31522	0.0206008	0.18646
ENSG00000008516	MMP25	1621.38	-1.38849	0.693361	-2.00254	0.0452264	0.275385
ENSG00000204767	INSYN2B	201.862	-1.38797	0.53537	-2.59254	0.00952696	0.127121
ENSG00000146828	SLC12A9	333.128	-1.38777	0.564314	-2.45922	0.0139241	0.151535
ENSG00000166484	MAPK7	91.9639	-1.38721	0.421675	-3.28978	0.00100267	0.0359245
ENSG00000121903	ZSCAN20	9.74314	-1.38656	0.790832	-1.75329	0.0795515	NA
ENSG00000163449	TMEM169	7.86284	-1.38342	0.761675	-1.81628	0.0693274	NA
ENSG00000104879	CKM	1.49827	-1.38319	2.33784	-0.591655	0.554082	NA
ENSG00000085265	FCN1	122.562	-1.38311	0.559872	-2.4704	0.0134961	0.149725
ENSG00000180592	SKIDA1	12.3504	-1.38267	0.783179	-1.76546	0.0774859	0.357264
ENSG00000217930	PAM16	254.707	-1.38106	0.551401	-2.50465	0.0122574	0.143027
ENSG00000119408	NEK6	461.364	-1.38077	0.408661	-3.37876	0.00072813	0.0297769
ENSG00000171872	KLF17	21.5874	-1.38068	0.936404	-1.47445	0.14036	0.470915
ENSG00000244274	DBNDD2	108.384	-1.38044	0.632657	-2.18197	0.0291114	0.221908
ENSG00000167302	TEPSIN	237.657	-1.37991	0.661896	-2.08478	0.0370895	0.25098
ENSG00000140678	ITGAX	10874.6	-1.37971	0.502828	-2.74389	0.00607151	0.099038
ENSG00000238227	TMEM250	51.4264	-1.37892	0.628636	-2.19351	0.0282703	0.219137
ENSG00000011028	MRC2	22.2501	-1.37809	0.734239	-1.8769	0.0605324	0.318069
ENSG00000114268	PFKFB4	141.705	-1.37787	0.481668	-2.86063	0.00422802	0.0802928
ENSG00000162512	SDC3	56.7625	-1.37785	0.719379	-1.91533	0.0554501	0.301688
ENSG00000186625	KATNA1	70.6407	-1.37778	0.585403	-2.35355	0.018595	0.176448
ENSG00000184361	SPATA32	18.4632	-1.37701	1.06466	-1.29338	0.195879	0.542482
ENSG00000188152	NUTM2G	11.9082	-1.37571	1.14003	-1.20672	0.227538	0.572931
ENSG00000099377	HSD3B7	196.522	-1.37537	0.579737	-2.3724	0.0176727	0.171674
ENSG00000203879	GDI1	991.811	-1.37516	0.452765	-3.03725	0.00238751	0.0586527
ENSG00000173406	DAB1	3.44828	-1.3727	1.48255	-0.925906	0.354495	NA
ENSG00000168159	RNF187	80.9439	-1.37259	0.642477	-2.13641	0.0326462	0.233346
ENSG00000137409	MTCH1	457.442	-1.37244	0.369137	-3.71797	0.000200827	0.0131035
ENSG00000136888	ATP6V1G1	459.091	-1.37242	0.610924	-2.24646	0.0246744	0.205125
ENSG00000158792	SPATA2L	121.405	-1.37206	0.53066	-2.58557	0.0097219	0.128609
ENSG00000156858	PRR14	307.912	-1.37185	0.463365	-2.96062	0.00307017	0.0670815
ENSG00000169019	COMMD8	73.2893	-1.37099	1.11271	-1.23212	0.217905	0.562929
ENSG00000100427	MLC1	11.68	-1.37086	1.43846	-0.953006	0.340587	0.676748
ENSG00000004059	ARF5	364.304	-1.37075	0.388072	-3.53221	0.000412097	0.0210852
ENSG00000101182	PSMA7	575.025	-1.36964	0.498581	-2.74707	0.00601307	0.0988152
ENSG00000069812	HES2	51.9301	-1.36949	0.761703	-1.79793	0.0721888	0.346149
ENSG00000167280	ENGASE	134.127	-1.36922	0.535273	-2.55798	0.0105282	0.132995
ENSG00000134013	LOXL2	41.5685	-1.36866	0.987541	-1.38593	0.165769	0.501983
ENSG00000154370	TRIM11	92.1276	-1.3686	0.538727	-2.54043	0.0110717	0.135879
ENSG00000040633	PHF23	400.304	-1.36807	0.510798	-2.6783	0.0073997	0.110677
ENSG00000123064	DDX54	149.316	-1.36802	0.718028	-1.90524	0.0567488	0.306103
ENSG00000139344	AMDHD1	263.222	-1.36787	0.772958	-1.76966	0.0767846	0.356132
ENSG00000167748	KLK1	3.33747	-1.3669	1.47036	-0.929633	0.352561	NA
ENSG00000169635	HIC2	17.1927	-1.3666	0.583956	-2.34025	0.0192711	0.179871
ENSG00000182333	LIPF	9.36366	-1.36636	1.41954	-0.962537	0.33578	NA
ENSG00000227051	C14orf132	10.1884	-1.36631	1.16423	-1.17357	0.240565	NA
ENSG00000169994	MYO7B	24.6847	-1.36584	0.636729	-2.1451	0.0319452	0.231595
ENSG00000141504	SAT2	154.8	-1.36567	0.511784	-2.66845	0.00762028	0.11245
ENSG00000072071	ADGRL1	89.1309	-1.36538	0.600912	-2.27218	0.0230755	0.197133
ENSG00000240972	MIF	652.756	-1.36427	0.664724	-2.05238	0.0401324	0.261277
ENSG00000134668	SPOCD1	54.7787	-1.3642	0.709782	-1.922	0.0546062	0.300433
ENSG00000221968	FADS3	106.664	-1.36404	0.541259	-2.52012	0.0117313	0.139332
ENSG00000169900	PYDC1	5.19442	-1.36385	2.02352	-0.673996	0.500314	NA
ENSG00000158473	CD1D	7.4954	-1.36347	0.925956	-1.4725	0.140887	NA
ENSG00000157514	TSC22D3	3046.79	-1.36252	0.636411	-2.14095	0.032278	0.232231
ENSG00000080511	RDH8	6.89507	-1.3607	1.93258	-0.704084	0.481381	NA
ENSG00000236398	TAS2R39	13.3562	-1.36055	1.38355	-0.983374	0.325424	0.664774
ENSG00000144354	CDCA7	4.31061	-1.3604	1.51142	-0.90008	0.368078	NA
ENSG00000105669	COPE	650.903	-1.3597	0.388515	-3.49972	0.000465745	0.0226101
ENSG00000109854	HTATIP2	233.636	-1.35909	0.690867	-1.96722	0.0491581	0.286147
ENSG00000196182	STK40	1161.97	-1.35875	0.505882	-2.6859	0.0072335	0.109341
ENSG00000198931	APRT	211.895	-1.35796	0.551052	-2.46431	0.0137278	0.15055
ENSG00000258839	MC1R	42.7438	-1.35786	0.805952	-1.68479	0.0920281	0.387854
ENSG00000133318	RTN3	913.155	-1.35746	0.409776	-3.31268	0.00092405	0.0344076
ENSG00000278057	TEX28	6.97729	-1.35688	1.25726	-1.07924	0.280483	NA
ENSG00000117318	ID3	38.0202	-1.35685	0.776135	-1.74821	0.080428	0.363177
ENSG00000146826	MAP11	136.713	-1.35673	0.543194	-2.49768	0.0125008	0.144657
ENSG00000241839	PLEKHO2	922.278	-1.35557	0.549272	-2.46794	0.0135894	0.150149
ENSG00000010219	DYRK4	55.9223	-1.35552	0.812958	-1.66739	0.0954373	0.393609
ENSG00000013810	TACC3	392.535	-1.35534	0.611387	-2.21683	0.0266345	0.213716
ENSG00000180611	MB21D2	23.0356	-1.35519	0.967523	-1.40068	0.161311	0.496749
ENSG00000102010	BMX	13.7672	-1.35509	1.36878	-0.99	0.322174	0.661607
ENSG00000130382	MLLT1	241.087	-1.35453	0.679913	-1.99221	0.0463483	0.279079
ENSG00000103266	STUB1	111.794	-1.35348	0.599556	-2.25747	0.023979	0.202146
ENSG00000108840	HDAC5	535.243	-1.35319	0.660842	-2.04768	0.0405915	0.26263
ENSG00000132510	KDM6B	5155.81	-1.35316	0.623478	-2.17034	0.0299811	0.225397
ENSG00000186111	PIP5K1C	130.276	-1.35292	0.60717	-2.22824	0.0258645	0.209628
ENSG00000274808	TBC1D3B	178.044	-1.35282	0.798289	-1.69464	0.0901428	0.38458
ENSG00000164900	GBX1	2.49027	-1.35157	1.69581	-0.797008	0.425446	NA
ENSG00000135111	TBX3	1.75781	-1.35137	1.84628	-0.731941	0.464205	NA
ENSG00000196767	POU3F4	1.50686	-1.35102	2.59514	-0.520596	0.602648	NA
ENSG00000128294	TPST2	327.239	-1.35084	0.455023	-2.96873	0.0029903	0.0662348
ENSG00000052795	FNIP2	1051.96	-1.3506	0.783625	-1.72353	0.0847932	0.373316
ENSG00000242252	BGLAP	11.7954	-1.35046	1.27103	-1.0625	0.28801	0.631338
ENSG00000167601	AXL	67.4821	-1.35014	0.54762	-2.46547	0.0136832	0.150409
ENSG00000137573	SULF1	29.4742	-1.3499	1.18111	-1.14291	0.253077	0.598208
ENSG00000163599	CTLA4	28.7067	-1.34945	1.21413	-1.11146	0.266369	0.613279
ENSG00000104998	IL27RA	43.557	-1.34928	0.526892	-2.56082	0.0104426	0.132502
ENSG00000148400	NOTCH1	688.482	-1.34781	0.613852	-2.19566	0.028116	0.218613
ENSG00000249931	GOLGA8K	12.4415	-1.34744	0.907661	-1.48452	0.137672	0.466693
ENSG00000167994	RAB3IL1	63.4663	-1.34739	0.873103	-1.54322	0.122776	0.445048
ENSG00000116260	QSOX1	801.848	-1.34677	0.450067	-2.99237	0.00276817	0.0636757
ENSG00000116685	KIAA2013	143.83	-1.34662	0.53015	-2.54008	0.0110828	0.135898
ENSG00000162746	FCRLB	4.28412	-1.34556	1.38333	-0.972699	0.330703	NA
ENSG00000197054	ZNF763	47.3796	-1.34498	0.668542	-2.01181	0.0442395	0.272055
ENSG00000023191	RNH1	574.556	-1.34361	0.417139	-3.22101	0.00127738	0.0413882
ENSG00000106003	LFNG	345.061	-1.34358	0.46408	-2.89515	0.00378975	0.0759232
ENSG00000101197	BIRC7	1.96245	-1.34353	2.57476	-0.52181	0.601803	NA
ENSG00000139637	C12orf10	257.966	-1.34332	0.574032	-2.34015	0.0192759	0.179871
ENSG00000105464	GRIN2D	1.53206	-1.34322	1.76085	-0.762826	0.445567	NA
ENSG00000101152	DNAJC5	440.028	-1.34273	0.457504	-2.9349	0.00333653	0.0703094
ENSG00000169967	MAP3K2	697.471	-1.3423	0.513796	-2.61252	0.0089878	0.122856
ENSG00000022355	GABRA1	15.329	-1.3421	1.16342	-1.15358	0.248671	0.593872
ENSG00000002834	LASP1	1283.81	-1.34171	0.423383	-3.16902	0.00152956	0.0459558
ENSG00000183067	IGSF5	37.1769	-1.34119	0.661082	-2.02878	0.0424806	0.268393
ENSG00000167004	PDIA3	1073.99	-1.34094	0.475001	-2.82303	0.00475728	0.0856374
ENSG00000175390	EIF3F	504.362	-1.34042	0.602011	-2.22657	0.0259758	0.209932
ENSG00000120333	MRPS14	27.93	-1.34036	0.856875	-1.56424	0.11776	0.438118
ENSG00000242732	RTL5	37.7746	-1.3401	0.563626	-2.37763	0.0174242	0.170221
ENSG00000136286	MYO1G	344.39	-1.33948	0.465983	-2.87453	0.00404634	0.0787484
ENSG00000134072	CAMK1	37.8553	-1.33944	0.679791	-1.97037	0.0487962	0.285539
ENSG00000182035	ADIG	2.1222	-1.33854	2.42475	-0.55203	0.580928	NA
ENSG00000167578	RAB4B	159.548	-1.3382	0.492565	-2.71681	0.00659149	0.103257
ENSG00000126759	CFP	525.741	-1.33715	0.539769	-2.47726	0.0132395	0.148166
ENSG00000144045	DQX1	5.76648	-1.33712	1.01818	-1.31324	0.1891	NA
ENSG00000184640	SEPTIN9	1475.25	-1.33671	0.426436	-3.1346	0.00172086	0.0490532
ENSG00000050165	DKK3	7.73119	-1.33633	1.57341	-0.849325	0.395701	NA
ENSG00000111348	ARHGDIB	1922.93	-1.33585	0.629445	-2.12227	0.0338153	0.238349
ENSG00000071553	ATP6AP1	929.772	-1.33563	0.517427	-2.58129	0.00984313	0.129384
ENSG00000205302	SNX2	378.353	-1.33415	0.544942	-2.44824	0.0143554	0.153182
ENSG00000136444	RSAD1	59.2497	-1.33386	0.615862	-2.16584	0.0303233	0.226533
ENSG00000198837	DENND4B	787.484	-1.33325	0.47389	-2.81342	0.00490183	0.0869372
ENSG00000179331	RAB39A	33.6285	-1.3332	0.872648	-1.52776	0.126573	0.45122
ENSG00000172354	GNB2	1636.45	-1.33229	0.316851	-4.20477	2.61e-05	0.00344204
ENSG00000109736	MFSD10	303.29	-1.33217	0.634095	-2.10089	0.0356505	0.245312
ENSG00000103066	PLA2G15	229.602	-1.3321	0.420435	-3.16837	0.00153294	0.0459558
ENSG00000133316	WDR74	7039.15	-1.33208	0.929608	-1.43294	0.151874	0.485299
ENSG00000173918	C1QTNF1	35.9853	-1.33203	0.723627	-1.84077	0.0656546	0.332457
ENSG00000175505	CLCF1	136.394	-1.33153	0.475062	-2.80286	0.00506519	0.0887282
ENSG00000133789	SWAP70	356.033	-1.3313	0.517864	-2.57075	0.0101479	0.131034
ENSG00000185070	FLRT2	22.1553	-1.3312	0.784311	-1.69729	0.0896416	0.383708
ENSG00000169136	ATF5	181.74	-1.32931	0.5116	-2.59834	0.00936766	0.125585
ENSG00000164089	ETNPPL	30.7894	-1.32917	1.26606	-1.04985	0.293787	0.635853
ENSG00000197506	SLC28A3	24.602	-1.32803	0.733929	-1.80949	0.0703752	0.34267
ENSG00000167491	GATAD2A	1171.75	-1.32787	0.476402	-2.78728	0.00531527	0.091962
ENSG00000006377	DLX6	20.1375	-1.32781	0.712327	-1.86405	0.062315	0.323965
ENSG00000100379	KCTD17	85.0077	-1.32702	0.70438	-1.88395	0.0595711	0.315935
ENSG00000155252	PI4K2A	113.123	-1.32645	0.461667	-2.87318	0.00406365	0.0787484
ENSG00000143344	RGL1	118.92	-1.32635	0.64702	-2.04993	0.0403713	0.261852
ENSG00000090238	YPEL3	1060.57	-1.32609	0.436371	-3.0389	0.00237441	0.0585995
ENSG00000213471	TTLL13P	7.01127	-1.32598	1.39051	-0.953595	0.340289	NA
ENSG00000067225	PKM	3586.16	-1.32572	0.504277	-2.62896	0.00856472	0.119086
ENSG00000148288	GBGT1	233.585	-1.32504	0.547643	-2.41954	0.01554	0.161152
ENSG00000100889	PCK2	101.832	-1.32501	0.52797	-2.50964	0.0120854	0.141587
ENSG00000140320	BAHD1	47.0436	-1.32478	0.500278	-2.64809	0.00809477	0.116421
ENSG00000102003	SYP	21.3657	-1.32421	0.629262	-2.10438	0.0353452	0.243988
ENSG00000172782	FADS6	40.104	-1.32418	0.738792	-1.79236	0.0730756	0.34807
ENSG00000123096	SSPN	25.9128	-1.32386	0.89086	-1.48605	0.137265	0.466144
ENSG00000198915	RASGEF1A	28.1388	-1.32371	0.588898	-2.24777	0.0245909	0.204909
ENSG00000156482	RPL30	1310.55	-1.32353	0.778395	-1.70033	0.0890687	0.382133
ENSG00000134955	SLC37A2	168.265	-1.32284	0.443017	-2.98598	0.00282667	0.0642672
ENSG00000256222	MTRNR2L3	5.35726	-1.32211	1.19915	-1.10254	0.270227	NA
ENSG00000143774	GUK1	570.139	-1.32198	0.417364	-3.16744	0.00153789	0.0459558
ENSG00000138741	TRPC3	42.4969	-1.32149	0.909154	-1.45354	0.146074	0.478726
ENSG00000105383	CD33	56.1701	-1.32149	0.822125	-1.6074	0.107966	0.41828
ENSG00000167702	KIFC2	64.8531	-1.3212	0.738517	-1.78899	0.0736168	0.349853
ENSG00000083093	PALB2	25.6876	-1.31933	0.565973	-2.33109	0.0197488	0.182355
ENSG00000198853	RUSC2	47.1031	-1.31853	0.557859	-2.36356	0.0181004	0.173765
ENSG00000007216	SLC13A2	3.70097	-1.31852	1.43232	-0.92055	0.357286	NA
ENSG00000125821	DTD1	34.9958	-1.31744	0.684609	-1.92437	0.0543078	0.299657
ENSG00000099804	CDC34	248.82	-1.31561	0.49967	-2.63295	0.00846458	0.118388
ENSG00000256646	AC010132.3	19.3829	-1.31494	1.41696	-0.927998	0.353409	0.68722
ENSG00000110717	NDUFS8	233.054	-1.31482	0.428425	-3.06897	0.00214799	0.0558557
ENSG00000153485	TMEM251	154.072	-1.31464	0.900409	-1.46005	0.144276	0.477021
ENSG00000169067	ACTBL2	1.63537	-1.3146	2.10974	-0.62311	0.533213	NA
ENSG00000108255	CRYBA1	20.6481	-1.31422	0.857942	-1.53183	0.125565	0.449295
ENSG00000124357	NAGK	1294.01	-1.31421	0.527613	-2.49086	0.0127436	0.146379
ENSG00000229117	RPL41	6017.78	-1.3137	0.739425	-1.77666	0.075625	0.354224
ENSG00000117448	AKR1A1	465.491	-1.31351	0.376984	-3.48425	0.00049352	0.0231677
ENSG00000099977	DDT	216.194	-1.31326	0.532169	-2.46776	0.0135962	0.150149
ENSG00000094914	AAAS	93.4412	-1.31323	0.635971	-2.06492	0.0389309	0.258642
ENSG00000185905	C16orf54	340.571	-1.31313	0.464071	-2.82958	0.00466094	0.0848875
ENSG00000178573	MAF	63.5159	-1.31272	0.574522	-2.28489	0.0223193	0.194094
ENSG00000156711	MAPK13	794.43	-1.31258	0.40768	-3.21964	0.00128352	0.0414866
ENSG00000153820	SPHKAP	2.16614	-1.31232	2.00238	-0.65538	0.512223	NA
ENSG00000115009	CCL20	1927.74	-1.31225	1.04702	-1.25332	0.210089	0.557092
ENSG00000281348	AC120114.4	7.31813	-1.31223	1.71554	-0.764906	0.444327	NA
ENSG00000198848	CES1	640.519	-1.312	0.443399	-2.95895	0.00308687	0.0671627
ENSG00000173166	RAPH1	164.339	-1.3116	0.475912	-2.75597	0.0058519	0.0972999
ENSG00000160307	S100B	12.4395	-1.31125	1.06541	-1.23075	0.218416	0.563351
ENSG00000180138	CSNK1A1L	77.5082	-1.31106	0.842985	-1.55526	0.119883	0.441732
ENSG00000136856	SLC2A8	134.658	-1.31094	0.745397	-1.75871	0.0786261	0.359982
ENSG00000131370	SH3BP5	1177.52	-1.31051	0.518983	-2.52515	0.0115648	0.13835
ENSG00000198746	GPATCH3	68.5437	-1.3104	0.53683	-2.441	0.0146467	0.155362
ENSG00000286022	AL121899.2	71.2885	-1.31039	0.721261	-1.81681	0.0692466	0.339994
ENSG00000143761	ARF1	1766.64	-1.31038	0.41184	-3.18178	0.00146375	0.0450659
ENSG00000128322	IGLL1	16.7304	-1.30862	1.09096	-1.19951	0.230329	0.575434
ENSG00000234776	C11orf94	6.88673	-1.30816	1.35211	-0.967493	0.333297	NA
ENSG00000160712	IL6R	1555.24	-1.30786	0.474645	-2.75545	0.00586116	0.0972999
ENSG00000159069	FBXW5	195.407	-1.30762	0.509302	-2.56747	0.0102442	0.131171
ENSG00000126860	EVI2A	486.379	-1.30756	0.985858	-1.32632	0.184734	0.526525
ENSG00000272899	ATP6V1FNB	9.69621	-1.30717	0.649639	-2.01215	0.0442037	NA
ENSG00000100092	SH3BP1	240.373	-1.30714	0.516857	-2.52902	0.0114382	0.137925
ENSG00000105697	HAMP	90.6707	-1.30714	0.757742	-1.72504	0.08452	0.373242
ENSG00000168298	H1-4	722.873	-1.30691	0.778888	-1.67792	0.0933628	0.389707
ENSG00000186010	NDUFA13	404.384	-1.30657	0.583658	-2.23859	0.0251829	0.206341
ENSG00000131236	CAP1	2861.31	-1.3058	0.472886	-2.76134	0.00575642	0.0963286
ENSG00000113851	CRBN	364.249	-1.30576	0.573761	-2.27579	0.0228588	0.196106
ENSG00000105122	RASAL3	169.144	-1.30573	0.53262	-2.45153	0.014225	0.152614
ENSG00000174744	BRMS1	134.457	-1.30554	0.443192	-2.94576	0.00322167	0.0686004
ENSG00000204272	NBDY	56.5209	-1.30552	0.600877	-2.1727	0.0298032	0.224821
ENSG00000133112	TPT1	10510.8	-1.30544	0.794746	-1.64258	0.100469	0.403761
ENSG00000171045	TSNARE1	240.967	-1.30482	0.758462	-1.72034	0.0853698	0.374609
ENSG00000150048	CLEC1A	165.111	-1.3048	0.70498	-1.85084	0.0641929	0.328919
ENSG00000248592	STIMATE-MUSTN1	14.1872	-1.30469	1.13478	-1.14973	0.250256	0.594959
ENSG00000167394	ZNF668	80.2241	-1.30301	0.613403	-2.12423	0.0336511	0.237309
ENSG00000142327	RNPEPL1	276.273	-1.3017	0.471799	-2.75902	0.00579753	0.0966753
ENSG00000134248	LAMTOR5	382.214	-1.30162	0.759579	-1.71361	0.0866007	0.377154
ENSG00000169972	PUSL1	32.5698	-1.30067	0.634374	-2.05033	0.0403327	0.261721
ENSG00000239642	MEIKIN	13.1942	-1.30054	1.49317	-0.870993	0.383758	0.710197
ENSG00000164125	GASK1B	126.323	-1.30047	0.691778	-1.8799	0.0601222	0.317085
ENSG00000115649	CNPPD1	160.77	-1.30033	0.413415	-3.14534	0.00165893	0.0481064
ENSG00000258311	AC009779.4	53.3516	-1.30026	0.641711	-2.02623	0.0427407	0.268425
ENSG00000248871	TNFSF12-TNFSF13	28.779	-1.29973	1.44267	-0.900919	0.367632	0.698314
ENSG00000168890	TMEM150A	55.5117	-1.29959	0.521429	-2.49236	0.0126898	0.146036
ENSG00000088247	KHSRP	324.3	-1.29922	0.414203	-3.13667	0.00170879	0.0489542
ENSG00000111664	GNB3	3.34402	-1.2986	1.80248	-0.720452	0.471247	NA
ENSG00000143772	ITPKB	110.61	-1.29833	0.47078	-2.75783	0.00581869	0.0969145
ENSG00000130598	TNNI2	114.492	-1.29819	0.660646	-1.96504	0.04941	0.286237
ENSG00000146112	PPP1R18	1823.7	-1.29802	0.525539	-2.46988	0.013516	0.149725
ENSG00000168040	FADD	59.3703	-1.29793	0.548945	-2.36441	0.0180588	0.173765
ENSG00000197860	SGTB	485.607	-1.29699	0.902157	-1.43766	0.150532	0.484124
ENSG00000178597	PSAPL1	0.955071	-1.29693	2.49764	-0.519265	0.603576	NA
ENSG00000145050	MANF	292.727	-1.29659	0.756277	-1.71444	0.0864474	0.37675
ENSG00000125779	PANK2	406.048	-1.29637	0.442588	-2.92906	0.00339989	0.0713274
ENSG00000213762	ZNF134	35.1684	-1.29629	0.662119	-1.95779	0.0502546	0.288235
ENSG00000240204	SMKR1	7.4758	-1.29621	1.61954	-0.80036	0.423502	NA
ENSG00000178538	CA8	6.56759	-1.29604	1.41044	-0.918886	0.358155	NA
ENSG00000090372	STRN4	427.726	-1.29596	0.427722	-3.02992	0.00244622	0.0594012
ENSG00000142186	SCYL1	225.653	-1.29596	0.3982	-3.25454	0.00113578	0.0385251
ENSG00000167772	ANGPTL4	31.2263	-1.29576	0.680601	-1.90384	0.0569308	0.306852
ENSG00000119986	AVPI1	92.4364	-1.29486	0.502192	-2.57841	0.00992565	0.130015
ENSG00000196747	H2AC13	71.7461	-1.2943	1.17987	-1.09699	0.272647	0.618792
ENSG00000142534	RPS11	2626.04	-1.29261	0.752106	-1.71865	0.0856785	0.375328
ENSG00000213741	RPS29	1667.93	-1.29229	0.80111	-1.61312	0.106718	0.416845
ENSG00000105355	PLIN3	389.751	-1.2921	0.373165	-3.46254	0.00053511	0.0241743
ENSG00000117691	NENF	59.8216	-1.29169	0.727256	-1.77612	0.0757132	0.354224
ENSG00000131944	FAAP24	60.0056	-1.29158	0.733862	-1.75997	0.0784124	0.35967
ENSG00000169896	ITGAM	2103.16	-1.29147	0.514167	-2.51177	0.0120126	0.141096
ENSG00000166333	ILK	346.548	-1.29141	0.518298	-2.49163	0.0127159	0.146218
ENSG00000111181	SLC6A12	27.904	-1.29115	0.793688	-1.62678	0.103785	0.409622
ENSG00000076662	ICAM3	602.354	-1.29084	0.516453	-2.49944	0.012439	0.144317
ENSG00000122547	EEPD1	121.445	-1.28985	0.476847	-2.70495	0.00683145	0.105277
ENSG00000177666	PNPLA2	441.596	-1.28966	0.507035	-2.54354	0.0109737	0.135461
ENSG00000149609	C20orf144	13.1779	-1.28903	0.712193	-1.80994	0.070305	0.342575
ENSG00000270149	AL591806.4	145.75	-1.28883	0.630404	-2.04445	0.0409089	0.263656
ENSG00000204659	CBY3	1.60297	-1.2878	1.96794	-0.65439	0.51286	NA
ENSG00000165392	WRN	88.1097	-1.28764	0.742323	-1.73461	0.0828092	0.368432
ENSG00000197561	ELANE	9.66957	-1.28682	1.4587	-0.882172	0.377684	NA
ENSG00000160318	CLDND2	9.52182	-1.28678	1.26976	-1.01341	0.310864	NA
ENSG00000105662	CRTC1	32.2259	-1.28678	0.554532	-2.32048	0.0203149	0.184875
ENSG00000169564	PCBP1	1581.96	-1.28655	0.558357	-2.30418	0.0212127	0.189528
ENSG00000198892	SHISA4	10.3016	-1.28631	1.19886	-1.07295	0.283295	NA
ENSG00000119457	SLC46A2	4.47201	-1.28626	1.00817	-1.27583	0.202015	NA
ENSG00000146374	RSPO3	1.8148	-1.28608	2.31937	-0.554498	0.579238	NA
ENSG00000101892	ATP1B4	3.22342	-1.28567	1.33203	-0.965196	0.334447	NA
ENSG00000122965	RBM19	73.7898	-1.2846	0.444538	-2.88975	0.00385551	0.0769932
ENSG00000240682	ISY1	148.298	-1.28454	0.573997	-2.23788	0.0252289	0.206387
ENSG00000257008	GPR142	3.43008	-1.28381	2.31751	-0.553962	0.579605	NA
ENSG00000168476	REEP4	62.0616	-1.2829	0.709724	-1.8076	0.0706692	0.343139
ENSG00000155760	FZD7	2.8796	-1.28123	1.1283	-1.13554	0.256149	NA
ENSG00000006015	REX1BD	116.901	-1.28051	0.416875	-3.07169	0.0021285	0.055552
ENSG00000141480	ARRB2	5294.64	-1.27977	0.504538	-2.53651	0.0111964	0.136504
ENSG00000169188	APEX2	21.4615	-1.27975	0.72597	-1.76281	0.0779319	0.358547
ENSG00000181817	LSM10	151.927	-1.27974	0.863584	-1.48189	0.13837	0.46795
ENSG00000182870	GALNT9	1.65707	-1.27838	1.75154	-0.729862	0.465474	NA
ENSG00000158156	XKR8	111.638	-1.27835	0.595205	-2.14774	0.0317344	0.231051
ENSG00000172468	HSFY1	26.3923	-1.27828	1.0016	-1.27624	0.20187	0.548978
ENSG00000112306	RPS12	2416.5	-1.27796	0.754814	-1.69308	0.0904399	0.385055
ENSG00000172270	BSG	992.245	-1.27781	0.43746	-2.92098	0.00348927	0.0722085
ENSG00000197734	C14orf178	64.0212	-1.27747	0.610865	-2.09124	0.0365063	0.248572
ENSG00000197956	S100A6	6255.22	-1.27723	0.650216	-1.96431	0.0494941	0.286237
ENSG00000101199	ARFGAP1	297.033	-1.27685	0.49597	-2.57445	0.0100398	0.131015
ENSG00000142765	SYTL1	250.295	-1.27681	0.673063	-1.89701	0.0578267	0.310388
ENSG00000185479	KRT6B	9.35519	-1.27621	0.961061	-1.32792	0.184205	NA
ENSG00000168619	ADAM18	4.56428	-1.27565	1.97635	-0.645454	0.518633	NA
ENSG00000104918	RETN	73.4722	-1.27534	0.69222	-1.84239	0.065418	0.331575
ENSG00000064547	LPAR2	699.449	-1.27501	0.491466	-2.5943	0.00947844	0.126735
ENSG00000151929	BAG3	182.141	-1.27404	0.488988	-2.60547	0.00917484	0.123934
ENSG00000132694	ARHGEF11	375.524	-1.27316	0.404465	-3.14776	0.00164528	0.0480542
ENSG00000196247	ZNF107	125.619	-1.273	0.618386	-2.05858	0.039535	0.260225
ENSG00000158109	TPRG1L	133.885	-1.27275	0.532596	-2.3897	0.0168621	0.168078
ENSG00000140450	ARRDC4	162.563	-1.27248	0.582142	-2.18586	0.0288259	0.220797
ENSG00000165131	LLCFC1	10.6971	-1.27206	1.06106	-1.19886	0.230583	NA
ENSG00000169220	RGS14	350.314	-1.27203	0.646391	-1.96789	0.0490806	0.286116
ENSG00000173660	UQCRH	346.968	-1.27168	0.700714	-1.81484	0.0695489	0.340656
ENSG00000176058	TPRN	22.3111	-1.27147	0.824575	-1.54197	0.123082	0.445135
ENSG00000144550	CPNE9	16.1456	-1.27143	0.919755	-1.38235	0.166863	0.503325
ENSG00000100121	GGTLC2	210.312	-1.27138	0.907192	-1.40144	0.161081	0.496365
ENSG00000120708	TGFBI	1429.1	-1.2713	0.617	-2.06045	0.0393558	0.259734
ENSG00000168209	DDIT4	1161.66	-1.27095	0.511043	-2.48698	0.0128833	0.146602
ENSG00000136274	NACAD	2.81809	-1.2702	1.47224	-0.862768	0.388265	NA
ENSG00000179091	CYC1	167.34	-1.26998	0.517086	-2.45604	0.0140477	0.152181
ENSG00000164182	NDUFAF2	53.4321	-1.26989	0.989236	-1.28371	0.199243	0.546212
ENSG00000145569	OTULINL	38.84	-1.26947	0.643299	-1.97338	0.0484528	0.285539
ENSG00000089159	PXN	1943.46	-1.26853	0.480278	-2.64124	0.00826037	0.117027
ENSG00000063244	U2AF2	544.75	-1.26847	0.498093	-2.54666	0.0108759	0.135454
ENSG00000241370	RPP21	32.819	-1.26846	1.05525	-1.20205	0.229346	0.574232
ENSG00000198324	PHETA1	29.9885	-1.26759	0.879584	-1.44112	0.149551	0.483715
ENSG00000130204	TOMM40	76.5676	-1.26745	0.541162	-2.34209	0.0191759	0.179871
ENSG00000182575	NXPH3	1.14286	-1.26697	1.83516	-0.690385	0.489952	NA
ENSG00000136404	TM6SF1	96.9486	-1.26663	0.543383	-2.331	0.0197531	0.182355
ENSG00000124227	ANKRD60	2.00867	-1.26654	2.4506	-0.516828	0.605277	NA
ENSG00000276231	PIK3R6	61.7959	-1.2656	0.778221	-1.62627	0.103892	0.409898
ENSG00000171314	PGAM1	408.863	-1.26524	0.505553	-2.50268	0.0123258	0.143589
ENSG00000196368	NUDT11	1.12886	-1.26501	2.15683	-0.586512	0.557532	NA
ENSG00000158477	CD1A	1.44176	-1.26454	2.63679	-0.479575	0.63153	NA
ENSG00000141002	TCF25	1485.28	-1.26431	0.425329	-2.97254	0.00295343	0.0657427
ENSG00000180113	TDRD6	69.2211	-1.26341	0.847808	-1.49021	0.13617	0.46484
ENSG00000002746	HECW1	24.0951	-1.26306	1.06818	-1.18244	0.237031	0.582246
ENSG00000169627	BOLA2B	137.518	-1.26298	0.942306	-1.34031	0.180144	0.520066
ENSG00000129473	BCL2L2	80.8951	-1.26275	0.529745	-2.38369	0.0171402	0.169425
ENSG00000160570	DEDD2	760.813	-1.26267	0.47075	-2.68225	0.00731285	0.110064
ENSG00000168118	RAB4A	92.4379	-1.26168	0.545427	-2.3132	0.0207117	0.187287
ENSG00000241343	RPL36A	1349.35	-1.26097	0.733072	-1.72011	0.0854117	0.374621
ENSG00000130706	ADRM1	250.29	-1.26032	0.426354	-2.95604	0.00311621	0.0674656
ENSG00000131188	PRR7	155.467	-1.26016	0.617107	-2.04204	0.0411474	0.264354
ENSG00000136235	GPNMB	1216.72	-1.26001	0.698464	-1.80398	0.0712347	0.344875
ENSG00000100241	SBF1	288.876	-1.25989	0.611318	-2.06094	0.0393091	0.259579
ENSG00000188486	H2AX	78.2455	-1.25988	0.538426	-2.33994	0.019287	0.179871
ENSG00000136279	DBNL	754.314	-1.25969	0.399659	-3.15191	0.00162207	0.0476418
ENSG00000268500	AC018755.2	782.921	-1.25933	0.688734	-1.82847	0.0674789	0.336663
ENSG00000073150	PANX2	55.0396	-1.25831	0.4603	-2.73367	0.00626329	0.100396
ENSG00000168621	GDNF	10.6838	-1.25809	0.888847	-1.41542	0.156946	NA
ENSG00000130775	THEMIS2	2236.06	-1.25794	0.54506	-2.30789	0.0210053	0.188742
ENSG00000173110	HSPA6	751.597	-1.25746	0.51899	-2.4229	0.0153972	0.160677
ENSG00000180658	OR2A4	4.45302	-1.25745	1.79092	-0.702128	0.482599	NA
ENSG00000172765	TMCC1	683.986	-1.25711	0.49885	-2.52001	0.011735	0.139332
ENSG00000173511	VEGFB	142.226	-1.25707	0.496964	-2.5295	0.0114225	0.137925
ENSG00000197321	SVIL	2382.32	-1.25645	0.515302	-2.43829	0.014757	0.155946
ENSG00000138653	NDST4	3.30143	-1.25596	1.35774	-0.925037	0.354947	NA
ENSG00000221983	UBA52	1268.43	-1.25595	0.655856	-1.91498	0.0554948	0.301688
ENSG00000270885	RASL10B	66.8321	-1.25568	0.82693	-1.51849	0.128892	0.454139
ENSG00000260325	HSPB9	33.0652	-1.25538	0.875756	-1.43348	0.15172	0.485299
ENSG00000144485	HES6	36.3702	-1.25514	0.847631	-1.48077	0.138668	0.468619
ENSG00000135517	MIP	2.47103	-1.25514	2.37446	-0.528599	0.597083	NA
ENSG00000143811	PYCR2	121.066	-1.25468	0.583732	-2.14941	0.0316016	0.230631
ENSG00000077063	CTTNBP2	6.15355	-1.25465	1.17052	-1.07188	0.283776	NA
ENSG00000090382	LYZ	3877.71	-1.25457	0.756565	-1.65825	0.0972668	0.397222
ENSG00000117676	RPS6KA1	1340.65	-1.25286	0.441572	-2.83727	0.00455009	0.0837345
ENSG00000106565	TMEM176B	213.207	-1.25277	0.784688	-1.59652	0.110373	0.423053
ENSG00000160013	PTGIR	79.9384	-1.25261	0.686747	-1.82398	0.0681558	0.337852
ENSG00000178695	KCTD12	281.422	-1.25252	0.523888	-2.39082	0.016811	0.167921
ENSG00000151366	NDUFC2	307.183	-1.25222	0.67577	-1.85303	0.0638778	0.327922
ENSG00000142634	EFHD2	1418.65	-1.25191	0.43409	-2.88399	0.00392668	0.0775737
ENSG00000101189	MRGBP	54.4744	-1.25156	0.733706	-1.7058	0.088045	0.379386
ENSG00000275688	CCL15-CCL14	6.25786	-1.2509	1.79377	-0.697353	0.485582	NA
ENSG00000148677	ANKRD1	2.18281	-1.25081	1.79419	-0.697144	0.485713	NA
ENSG00000179168	GGN	9.19674	-1.24995	1.23975	-1.00823	0.313346	NA
ENSG00000178752	ERFE	2.16345	-1.24965	1.80906	-0.690776	0.489706	NA
ENSG00000177700	POLR2L	146.441	-1.24955	0.518794	-2.40857	0.0160152	0.163414
ENSG00000118785	SPP1	2393.67	-1.24931	0.913261	-1.36797	0.171322	0.508527
ENSG00000149923	PPP4C	449.575	-1.2492	0.383065	-3.26106	0.00110995	0.0382052
ENSG00000100599	AL159141.1	602.464	-1.24912	0.502122	-2.48768	0.0128579	0.146602
ENSG00000274736	CCL23	36.8318	-1.24909	1.06727	-1.17036	0.241856	0.586993
ENSG00000143847	PPFIA4	14.1857	-1.24879	1.01861	-1.22597	0.22021	0.564372
ENSG00000165507	DEPP1	38.8007	-1.24861	0.891549	-1.40049	0.161366	0.496811
ENSG00000101150	TPD52L2	1077.86	-1.24855	0.457045	-2.7318	0.00629893	0.10067
ENSG00000092068	SLC7A8	102.067	-1.24829	0.660324	-1.89042	0.0587018	0.313194
ENSG00000040933	INPP4A	301.706	-1.24827	0.627289	-1.98995	0.046597	0.280015
ENSG00000168994	PXDC1	86.3227	-1.24811	0.510829	-2.44331	0.0145533	0.154598
ENSG00000163736	PPBP	10.2289	-1.2476	1.46621	-0.850906	0.394822	NA
ENSG00000166278	C2	203.172	-1.24615	0.541286	-2.30221	0.0213235	0.190082
ENSG00000125877	ITPA	109.791	-1.24614	0.506517	-2.46021	0.0138857	0.151535
ENSG00000167548	KMT2D	760.653	-1.24613	0.50153	-2.48466	0.0129674	0.147087
ENSG00000005059	MCUB	127.597	-1.2456	0.574611	-2.16773	0.0301794	0.226346
ENSG00000129167	TPH1	7.03665	-1.24556	1.10329	-1.12895	0.258918	NA
ENSG00000146857	STRA8	7.7678	-1.24398	1.58177	-0.78645	0.431604	NA
ENSG00000116584	ARHGEF2	1719.98	-1.2435	0.497867	-2.49765	0.0125018	0.144657
ENSG00000204544	MUC21	57.9626	-1.24335	0.520173	-2.39026	0.0168364	0.168056
ENSG00000178882	RFLNA	5.393	-1.24331	1.87684	-0.662448	0.507684	NA
ENSG00000213722	DDAH2	629.8	-1.2431	0.40568	-3.06423	0.00218228	0.0564377
ENSG00000159399	HK2	446.144	-1.24308	0.649664	-1.91341	0.0556952	0.302369
ENSG00000174939	ASPHD1	6.82714	-1.24265	1.14233	-1.08782	0.276675	NA
ENSG00000183549	ACSM5	6.62348	-1.24232	1.32083	-0.940561	0.34693	NA
ENSG00000167397	VKORC1	175.978	-1.2422	0.436561	-2.84542	0.00443531	0.0825757
ENSG00000198125	MB	25.387	-1.24194	1.23813	-1.00308	0.315823	0.655614
ENSG00000164880	INTS1	217.32	-1.2416	0.542009	-2.29074	0.0219785	0.192265
ENSG00000177733	HNRNPA0	46.8353	-1.24135	0.482255	-2.57406	0.0100512	0.131034
ENSG00000110697	PITPNM1	553.568	-1.24065	0.638504	-1.94306	0.0520087	0.294476
ENSG00000255529	POLR2M	94.401	-1.24053	0.622698	-1.99218	0.046351	0.279079
ENSG00000123349	PFDN5	1201.19	-1.24027	0.601391	-2.06233	0.0391764	0.259184
ENSG00000075303	SLC25A40	219.414	-1.24019	0.655192	-1.89286	0.0583764	0.31263
ENSG00000135406	PRPH	126.558	-1.23971	1.08512	-1.14246	0.253262	0.598208
ENSG00000273514	FOXD4L6	0.526955	-1.23936	3.25469	-0.38079	0.703359	NA
ENSG00000140990	NDUFB10	148.341	-1.23882	0.562019	-2.20423	0.0275081	0.217278
ENSG00000159314	ARHGAP27	1109.83	-1.23837	0.532687	-2.32475	0.0200851	0.18396
ENSG00000185504	FAAP100	84.6071	-1.23815	0.62069	-1.99479	0.0460655	0.278468
ENSG00000159496	RGL4	471.34	-1.23776	0.718015	-1.72386	0.0847336	0.373316
ENSG00000101307	SIRPB1	1777.75	-1.23757	0.50726	-2.43972	0.0146985	0.155443
ENSG00000214866	DCDC2C	18.6979	-1.23752	0.745135	-1.6608	0.096753	0.396316
ENSG00000115216	NRBP1	407.646	-1.23748	0.445453	-2.77803	0.00546903	0.092973
ENSG00000078902	TOLLIP	469.789	-1.23732	0.50313	-2.45924	0.0139231	0.151535
ENSG00000198805	PNP	598.797	-1.23649	0.583067	-2.12067	0.0339498	0.238824
ENSG00000103024	NME3	36.3146	-1.23648	0.765815	-1.61459	0.106399	0.416347
ENSG00000130167	TSPAN16	90.5315	-1.23646	1.00215	-1.23381	0.217274	0.562309
ENSG00000160877	NACC1	193.986	-1.23611	0.53623	-2.30519	0.0211561	0.189306
ENSG00000173706	HEG1	47.9545	-1.23553	0.471832	-2.61858	0.00882979	0.121465
ENSG00000197971	MBP	2353.05	-1.23459	0.50584	-2.44068	0.0146597	0.15538
ENSG00000182899	RPL35A	1455.27	-1.23409	0.708051	-1.74293	0.0813452	0.365809
ENSG00000100243	CYB5R3	325.653	-1.23355	0.378535	-3.25874	0.00111907	0.0382052
ENSG00000149735	GPHA2	4.25521	-1.23327	1.59215	-0.774591	0.438581	NA
ENSG00000049089	COL9A2	100.408	-1.23291	0.86842	-1.41972	0.15569	0.489508
ENSG00000164615	CAMLG	67.3919	-1.23268	0.682027	-1.80738	0.0707031	0.343139
ENSG00000050820	BCAR1	143.439	-1.23264	0.578233	-2.13173	0.0330287	0.235018
ENSG00000184897	H1-10	212.914	-1.23253	0.676593	-1.82166	0.068506	0.338399
ENSG00000158195	WASF2	309.53	-1.23234	0.348166	-3.53953	0.000400842	0.0209617
ENSG00000146083	RNF44	305.009	-1.23195	0.383786	-3.20998	0.00132743	0.04224
ENSG00000177105	RHOG	1689.23	-1.2317	0.533144	-2.31026	0.0208737	0.188133
ENSG00000105516	DBP	27.2527	-1.23124	0.605873	-2.03218	0.0421356	0.26792
ENSG00000181467	RAP2B	134.174	-1.23081	0.496333	-2.47982	0.013145	0.147923
ENSG00000070047	PHRF1	136.943	-1.23058	0.519859	-2.36713	0.0179265	0.173224
ENSG00000163357	DCST1	10.8932	-1.23028	0.873685	-1.40815	0.159085	NA
ENSG00000159763	PIP	65.4332	-1.22978	1.00236	-1.22688	0.219866	0.564181
ENSG00000185187	SIGIRR	151.696	-1.22959	0.786165	-1.56404	0.117809	0.438118
ENSG00000162032	SPSB3	72.5316	-1.2295	0.462628	-2.65763	0.0078692	0.114449
ENSG00000171729	TMEM51	73.8274	-1.22933	0.485896	-2.53003	0.0114053	0.137925
ENSG00000152454	AC010326.1	3.79202	-1.22882	1.44917	-0.84795	0.396466	NA
ENSG00000277399	GPR179	8.00192	-1.22872	1.85751	-0.661484	NA	NA
ENSG00000106034	CPED1	28.6101	-1.2286	0.804572	-1.52702	0.126757	0.45141
ENSG00000115414	FN1	876.962	-1.22797	0.855438	-1.43549	0.151147	0.484661
ENSG00000131748	STARD3	527.421	-1.22772	0.547618	-2.24193	0.0249658	0.205505
ENSG00000197747	S100A10	2533.08	-1.22656	0.636312	-1.92761	0.0539034	0.29919
ENSG00000170315	UBB	1712.57	-1.22633	0.620087	-1.97768	0.0479649	0.283799
ENSG00000110700	RPS13	1447.88	-1.22511	0.782569	-1.5655	0.117467	0.437452
ENSG00000142208	AKT1	446.242	-1.2251	0.434226	-2.82133	0.00478245	0.0856745
ENSG00000188674	C2orf80	13.1849	-1.22441	1.05415	-1.16151	0.245434	0.589713
ENSG00000180425	C11orf71	34.2782	-1.22394	0.816921	-1.49823	0.134073	0.462318
ENSG00000117707	PROX1	6.47992	-1.22383	1.29394	-0.945817	0.344242	NA
ENSG00000126882	FAM78A	29.8432	-1.22382	0.807381	-1.51579	NA	NA
ENSG00000118271	TTR	32.5648	-1.22379	1.0098	-1.21191	0.225545	0.570338
ENSG00000118518	RNF146	248.223	-1.2229	0.600923	-2.03504	0.0418468	0.266493
ENSG00000135334	AKIRIN2	1363.11	-1.2224	0.501028	-2.43978	0.014696	0.155443
ENSG00000197958	RPL12	1782.17	-1.22204	0.738483	-1.6548	0.0979646	0.398489
ENSG00000196361	ELAVL3	1.99677	-1.22203	1.772	-0.689637	0.490423	NA
ENSG00000131409	LRRC4B	0.945159	-1.22115	2.32522	-0.525177	0.59946	NA
ENSG00000078328	RBFOX1	228.837	-1.22094	0.709024	-1.72201	0.0850686	0.373685
ENSG00000108561	C1QBP	157.627	-1.22075	0.599767	-2.03538	0.0418131	0.266493
ENSG00000133247	KMT5C	75.6058	-1.22053	0.978268	-1.24765	0.21216	0.558122
ENSG00000175556	LONRF3	157.39	-1.22048	0.449656	-2.71426	0.00664243	0.103826
ENSG00000099974	DDTL	84.0682	-1.22035	0.982332	-1.2423	0.214126	0.559896
ENSG00000179981	TSHZ1	55.6691	-1.21999	0.593914	-2.05416	0.0399604	0.260613
ENSG00000236782	AL391650.1	4.83338	-1.21987	1.75071	-0.696786	0.485937	NA
ENSG00000161847	RAVER1	93.952	-1.21913	0.621404	-1.9619	0.0497744	0.286882
ENSG00000008513	ST3GAL1	1130.36	-1.21893	0.476973	-2.55555	0.0106019	0.133229
ENSG00000198918	RPL39	2379.44	-1.21796	1.0154	-1.19949	0.230337	0.575434
ENSG00000162374	ELAVL4	1.939	-1.21781	2.26403	-0.537895	0.590649	NA
ENSG00000225781	OR6V1	1.64243	-1.2176	2.26031	-0.538686	0.590104	NA
ENSG00000258366	RTEL1	193.256	-1.21739	0.504598	-2.41259	0.0158397	0.162674
ENSG00000099331	MYO9B	1804.44	-1.21695	0.459684	-2.64736	0.00811231	0.116437
ENSG00000279956	AC073082.1	1.93652	-1.21554	1.63562	-0.74317	0.457379	NA
ENSG00000105509	HAS1	46.3427	-1.21554	0.954614	-1.27333	0.202901	0.550483
ENSG00000142235	LMTK3	13.5674	-1.21548	1.31374	-0.925205	0.354859	0.688235
ENSG00000126391	FRMD8	328.59	-1.21513	0.619682	-1.96089	0.0498916	0.287078
ENSG00000286905	AC108488.2	7.4954	-1.2151	0.907652	-1.33873	0.18066	NA
ENSG00000181029	TRAPPC5	281.184	-1.21482	0.741211	-1.63896	0.101221	0.404999
ENSG00000164111	ANXA5	3964.18	-1.21479	0.696408	-1.74437	0.0810948	0.365145
ENSG00000176014	TUBB6	213.723	-1.21473	0.480846	-2.52623	0.0115293	0.138271
ENSG00000138623	SEMA7A	51.8482	-1.21447	0.653306	-1.85896	0.0630326	0.32626
ENSG00000101049	SGK2	13.7619	-1.21408	0.944443	-1.28549	0.19862	0.545793
ENSG00000170667	RASA4B	39.3414	-1.21393	0.931853	-1.30271	0.192675	0.537269
ENSG00000120709	FAM53C	609.907	-1.21389	0.424849	-2.85723	0.00427357	0.0806817
ENSG00000105607	GCDH	55.1429	-1.21286	0.640416	-1.89387	0.0582429	0.31215
ENSG00000259823	LYPD8	6.30198	-1.21266	1.54833	-0.783204	0.433508	NA
ENSG00000107521	HPS1	648.057	-1.21233	0.476996	-2.54158	0.0110352	0.135879
ENSG00000221869	CEBPD	1012.11	-1.21152	0.5065	-2.39194	0.0167596	0.167745
ENSG00000164932	CTHRC1	3.91942	-1.21067	1.56535	-0.773415	0.439277	NA
ENSG00000111412	C12orf49	126.469	-1.21056	0.495421	-2.4435	0.0145457	0.154598
ENSG00000147912	FBXO10	12.0282	-1.21001	1.00172	-1.20793	0.227075	0.572376
ENSG00000107738	VSIR	1672.72	-1.20986	0.455855	-2.65405	0.0079531	0.115316
ENSG00000186462	NAP1L2	0.924767	-1.20891	2.52902	-0.478015	0.63264	NA
ENSG00000130313	PGLS	236.402	-1.20804	0.485147	-2.49004	0.0127728	0.146379
ENSG00000173599	PC	55.8856	-1.20645	0.71984	-1.676	0.093738	0.390205
ENSG00000155886	SLC24A2	13.6147	-1.20627	0.897871	-1.34348	0.179116	0.518858
ENSG00000115128	SF3B6	204.879	-1.20624	0.998982	-1.20747	0.227252	0.572517
ENSG00000161618	ALDH16A1	75.3825	-1.20609	0.602186	-2.00285	0.0451931	0.2753
ENSG00000138111	MFSD13A	124.159	-1.20594	0.529097	-2.27925	0.0226523	0.195071
ENSG00000175482	POLD4	381.681	-1.20575	0.518205	-2.32679	0.0199764	0.18337
ENSG00000197457	STMN3	13.1957	-1.20575	0.922957	-1.3064	0.191416	0.535714
ENSG00000134686	PHC2	1049.12	-1.20513	0.445173	-2.70709	0.00678749	0.105169
ENSG00000228474	OST4	700.456	-1.20509	0.735531	-1.6384	0.101338	0.405353
ENSG00000159917	ZNF235	22.8627	-1.20436	0.835726	-1.4411	0.149556	0.483715
ENSG00000204472	AIF1	1387.35	-1.20427	0.747149	-1.61182	0.107001	0.416983
ENSG00000103152	MPG	42.3078	-1.20323	0.775323	-1.55191	0.120685	0.441915
ENSG00000173083	HPSE	358.103	-1.20272	0.480762	-2.5017	0.0123598	0.143868
ENSG00000243056	EIF4EBP3	136.658	-1.20256	1.0829	-1.1105	0.266784	0.613439
ENSG00000204310	AGPAT1	112.1	-1.20219	0.46935	-2.56138	0.0104256	0.132502
ENSG00000179526	SHARPIN	162.823	-1.20177	0.475772	-2.52594	0.0115388	0.138271
ENSG00000160211	G6PD	565.184	-1.20176	0.445366	-2.69837	0.00696794	0.106802
ENSG00000092929	UNC13D	1324.44	-1.20171	0.555818	-2.16205	0.0306141	0.227748
ENSG00000139797	RNF113B	18.2168	-1.20165	1.10233	-1.09011	0.275667	0.621895
ENSG00000079739	PGM1	101.168	-1.20158	0.604521	-1.98766	0.0468489	0.280581
ENSG00000100079	LGALS2	16.8473	-1.2014	1.12871	-1.0644	0.287146	0.630595
ENSG00000108515	ENO3	266.579	-1.20138	0.578962	-2.07506	0.0379814	0.254688
ENSG00000253250	C8orf88	8.57381	-1.20128	1.44158	-0.833309	0.404671	NA
ENSG00000154127	UBASH3B	757.945	-1.20113	0.614098	-1.95593	0.0504736	0.289019
ENSG00000187838	PLSCR3	89.7584	-1.20089	0.75172	-1.59752	0.110151	0.422857
ENSG00000164751	PEX2	109.095	-1.20077	0.592267	-2.02741	0.0426207	0.268393
ENSG00000087301	TXNDC16	36.6841	-1.20058	0.733667	-1.63641	0.101753	0.406099
ENSG00000177324	BEND2	42.9585	-1.20018	0.839085	-1.43035	0.152618	0.485523
ENSG00000051620	HEBP2	166.253	-1.19955	0.372175	-3.22308	0.00126818	0.041184
ENSG00000158406	H4C8	194.606	-1.19943	0.830564	-1.44411	0.148708	0.482718
ENSG00000254999	BRK1	426.511	-1.19935	0.539935	-2.22128	0.0263319	0.211727
ENSG00000128342	LIF	120.166	-1.19922	0.684192	-1.75275	0.0796441	0.360958
ENSG00000126088	UROD	116.42	-1.19846	0.482662	-2.48302	0.0130276	0.147344
ENSG00000127452	FBXL12	129.794	-1.19804	0.495382	-2.41843	0.0155877	0.161252
ENSG00000172663	TMEM134	109.422	-1.19689	0.495928	-2.41344	0.0158027	0.162529
ENSG00000130956	HABP4	15.4293	-1.19686	0.652725	-1.83363	0.0667082	0.335523
ENSG00000135838	NPL	1441.35	-1.19622	0.527889	-2.26605	0.0234483	0.199152
ENSG00000107281	NPDC1	81.3147	-1.19616	1.0925	-1.09489	0.273567	0.619719
ENSG00000138207	RBP4	62.1459	-1.19607	1.89615	-0.63079	0.528178	0.804933
ENSG00000176903	PNMA1	98.1934	-1.19574	0.559233	-2.13818	0.0325021	0.232963
ENSG00000187713	TMEM203	39.2659	-1.19545	0.465372	-2.5688	0.010205	0.131034
ENSG00000005249	PRKAR2B	13.8132	-1.19511	0.778432	-1.53528	0.124714	0.447624
ENSG00000177556	ATOX1	387.175	-1.19457	0.550631	-2.16946	0.0300476	0.225777
ENSG00000105723	GSK3A	275.487	-1.19424	0.454385	-2.62825	0.00858253	0.119217
ENSG00000095906	NUBP2	92.4432	-1.19408	0.520386	-2.29461	0.0217556	0.191569
ENSG00000176148	TCP11L1	69.7308	-1.19315	0.600258	-1.98773	0.0468412	0.280581
ENSG00000084733	RAB10	1474.54	-1.19248	0.486563	-2.45082	0.0142532	0.152614
ENSG00000259332	ST20-MTHFS	434.581	-1.19245	0.731018	-1.63121	0.102845	0.40746
ENSG00000140932	CMTM2	317.316	-1.19059	0.658357	-1.80843	0.0705401	0.343139
ENSG00000111679	PTPN6	1664.2	-1.18975	0.396825	-2.99816	0.00271614	0.0634415
ENSG00000143546	S100A8	42031.6	-1.18963	1.04105	-1.14272	0.253156	0.598208
ENSG00000177602	HASPIN	9.67816	-1.18945	1.0804	-1.10094	0.270922	NA
ENSG00000188585	CLEC20A	1.59199	-1.1893	2.30262	-0.516498	0.605507	NA
ENSG00000270672	MTRNR2L6	4.40467	-1.18863	1.73964	-0.683262	0.494441	NA
ENSG00000104897	SF3A2	129.679	-1.18806	0.541192	-2.19527	0.0281446	0.21863
ENSG00000108774	RAB5C	900.402	-1.18799	0.511224	-2.32381	0.0201356	0.184068
ENSG00000197620	CXorf40A	54.2415	-1.1878	0.618395	-1.92077	0.0547601	0.300433
ENSG00000182871	COL18A1	248.154	-1.18776	0.658743	-1.80306	0.0713781	0.345099
ENSG00000287080	H3C3	34.1272	-1.18629	1.0158	-1.16783	0.242874	0.58712
ENSG00000105556	MIER2	85.5173	-1.18622	0.661564	-1.79305	0.0729651	0.34807
ENSG00000188060	RAB42	55.9729	-1.18608	0.580904	-2.04178	0.0411734	0.264402
ENSG00000168273	SMIM4	69.6664	-1.18506	0.658205	-1.80045	0.0717898	0.345563
ENSG00000067365	METTL22	429.629	-1.1848	0.51823	-2.28624	0.0222401	0.1936
ENSG00000078401	EDN1	149.452	-1.18448	0.933437	-1.26894	0.204462	0.551748
ENSG00000204536	CCHCR1	60.9033	-1.18423	0.731184	-1.6196	0.105318	0.413638
ENSG00000283632	EXOC3L2	12.3392	-1.18347	0.859288	-1.37727	0.16843	0.505012
ENSG00000172164	SNTB1	174.075	-1.18344	0.613965	-1.92753	0.0539135	0.29919
ENSG00000112658	SRF	126.222	-1.18283	0.384665	-3.07497	0.00210524	0.0552488
ENSG00000165682	CLEC1B	104.918	-1.18215	1.05522	-1.12029	0.262589	0.609109
ENSG00000125753	VASP	4682.32	-1.18177	0.473298	-2.49687	0.0125293	0.144657
ENSG00000278685	IQCA1L	2.063	-1.18059	2.46731	-0.478491	0.632301	NA
ENSG00000114353	GNAI2	2156.72	-1.18017	0.40608	-2.90625	0.0036579	0.0739062
ENSG00000262246	CORO7	966.117	-1.18006	0.581691	-2.02868	0.0424909	0.268393
ENSG00000283765	AC131160.1	1.89006	-1.17997	2.20185	-0.535899	0.592028	NA
ENSG00000121680	PEX16	149.563	-1.17927	0.528898	-2.22968	0.0257685	0.209327
ENSG00000239857	GET4	261.241	-1.17905	0.600864	-1.96226	0.0497319	0.286882
ENSG00000154889	MPPE1	221.928	-1.17891	0.494374	-2.38466	0.0170949	0.169212
ENSG00000180902	D2HGDH	185.275	-1.1781	0.809911	-1.45461	0.145778	0.478276
ENSG00000171115	GIMAP8	11.9001	-1.17807	0.757963	-1.55426	0.120122	0.441732
ENSG00000175040	CHST2	47.8606	-1.17627	0.544729	-2.15937	0.0308213	0.228453
ENSG00000167716	WDR81	119.456	-1.17612	0.570281	-2.06235	0.0391742	0.259184
ENSG00000008324	SS18L2	61.7367	-1.17548	0.735182	-1.5989	0.109843	0.42216
ENSG00000196242	OR2C3	17.2021	-1.1744	0.657982	-1.78486	0.0742847	0.351272
ENSG00000114631	PODXL2	11.9813	-1.17306	0.959248	-1.2229	0.221369	0.565808
ENSG00000275493	AL627230.1	720.466	-1.17212	1.37558	-0.852097	0.39416	0.718234
ENSG00000066697	MSANTD3	92.0294	-1.17143	0.785363	-1.49157	0.135811	0.46484
ENSG00000173992	CCS	189.629	-1.17105	0.493214	-2.37431	0.0175816	0.170986
ENSG00000139718	SETD1B	114.939	-1.17058	0.52309	-2.23782	0.0252325	0.206387
ENSG00000185761	ADAMTSL5	18.0229	-1.17048	0.850983	-1.37545	0.168993	0.505736
ENSG00000224420	ADM5	1.95859	-1.17035	1.5711	-0.744926	0.456316	NA
ENSG00000109445	ZNF330	143.91	-1.17027	0.360295	-3.24809	0.00116183	0.0388174
ENSG00000101084	RAB5IF	606.264	-1.17015	0.53445	-2.18945	0.0285645	0.21986
[truncated: 15,400 more rows]

## Sheet: EarlyTime_VAP_vs_NOVAP
	gene_symbol	baseMean	log2FoldChange	lfcSE	stat	pvalue	padj
ENSG00000143028	SYPL2	3.03173	-4.15289	2.12673	-1.95272	NA	NA
ENSG00000236279	CLEC2L	6.03339	-3.85991	2.37239	-1.62701	NA	NA
ENSG00000237700	PRAMEF33	3.58492	-3.14346	2.09889	-1.49768	NA	NA
ENSG00000267699	AC091551.1	10.1702	-2.48306	1.4527	-1.70927	NA	NA
ENSG00000113597	TRAPPC13	407.171	-1.9856	0.7493	-2.64993	NA	NA
ENSG00000186105	LRRC70	1376.36	-1.95118	1.02214	-1.90892	NA	NA
ENSG00000160951	PTGER1	18.2012	-1.7948	1.33567	-1.34374	NA	NA
ENSG00000181634	TNFSF15	577.424	-1.59771	0.990829	-1.6125	NA	NA
ENSG00000273079	GRIN2B	6.43197	-1.41128	1.77047	-0.797121	NA	NA
ENSG00000155714	PDZD9	137.772	-1.37338	0.708029	-1.93973	NA	NA
ENSG00000077522	ACTN2	8.57641	-1.30496	1.54091	-0.846877	NA	NA
ENSG00000137513	NARS2	97.6681	-0.999177	0.58236	-1.71574	NA	NA
ENSG00000133835	HSD17B4	1645.96	-0.983007	0.717866	-1.36935	NA	NA
ENSG00000039319	ZFYVE16	7090.76	-0.929648	0.851576	-1.09168	NA	NA
ENSG00000171711	DEFB4A	21.2177	-0.867631	2.47606	-0.350408	NA	NA
ENSG00000260027	HOXB7	18.9221	-0.844445	0.766318	-1.10195	NA	NA
ENSG00000116954	RRAGC	2074.8	-0.841864	0.890774	-0.945092	NA	NA
ENSG00000092439	TRPM7	1475.15	-0.832678	0.663335	-1.25529	NA	NA
ENSG00000103642	LACTB	1416.44	-0.780861	0.789739	-0.988758	NA	NA
ENSG00000185056	C5orf47	25.6501	-0.774895	1.0253	-0.755776	NA	NA
ENSG00000185019	UBOX5	90.2919	-0.756355	0.455605	-1.66011	NA	NA
ENSG00000116473	RAP1A	2065.52	-0.745368	0.90344	-0.825033	NA	NA
ENSG00000172538	FAM170B	9.81444	-0.736868	1.56606	-0.470524	NA	NA
ENSG00000082996	RNF13	8802.64	-0.715948	0.724858	-0.987708	NA	NA
ENSG00000023608	SNAPC1	1516.11	-0.710033	0.966492	-0.734649	NA	NA
ENSG00000140299	BNIP2	1895.49	-0.679507	0.729868	-0.931001	NA	NA
ENSG00000122958	VPS26A	1368.17	-0.594437	0.814337	-0.729964	NA	NA
ENSG00000284969	AL049629.2	73.8506	-0.578438	0.992371	-0.582885	NA	NA
ENSG00000152926	ZNF117	929.376	-0.573886	0.803215	-0.714485	NA	NA
ENSG00000170852	KBTBD2	1370.7	-0.56302	0.690246	-0.815681	NA	NA
ENSG00000196876	SCN8A	44.7582	-0.558266	0.658275	-0.848073	NA	NA
ENSG00000117425	PTCH2	1942.55	-0.549712	0.747087	-0.735807	NA	NA
ENSG00000081087	OSTM1	1856.54	-0.512811	0.723967	-0.708335	NA	NA
ENSG00000177150	FAM210A	187.22	-0.502651	0.663535	-0.757535	NA	NA
ENSG00000151151	IPMK	451.554	-0.490816	0.76156	-0.644487	NA	NA
ENSG00000180537	RNF182	15.4818	-0.461996	1.14008	-0.405232	NA	NA
ENSG00000186300	ZNF555	93.2535	-0.445474	0.806138	-0.552603	NA	NA
ENSG00000115652	UXS1	543.481	-0.443745	0.620019	-0.715696	NA	NA
ENSG00000137575	SDCBP	20997	-0.414673	0.764064	-0.54272	NA	NA
ENSG00000035681	NSMAF	7276.74	-0.380873	0.787899	-0.483404	NA	NA
ENSG00000229674	H2AL1RP	10.288	-0.37194	1.53358	-0.242531	NA	NA
ENSG00000196678	ERI2	450.302	-0.358541	0.659983	-0.543258	NA	NA
ENSG00000241258	CRCP	365.4	-0.335686	0.580481	-0.57829	NA	NA
ENSG00000078674	PCM1	2993.98	-0.319887	0.673149	-0.475211	NA	NA
ENSG00000152583	SPARCL1	24.6748	-0.254534	0.994465	-0.25595	NA	NA
ENSG00000133703	KRAS	1002.95	-0.209059	0.773213	-0.270377	NA	NA
ENSG00000274944	AL139260.3	87.4093	-0.171223	0.786787	-0.217623	NA	NA
ENSG00000110075	PPP6R3	2223.23	-0.152255	0.503179	-0.302587	NA	NA
ENSG00000196503	ARL9	82.8635	-0.134563	0.777386	-0.173096	NA	NA
ENSG00000176809	LRRC37A3	681.037	-0.133093	0.529729	-0.251247	NA	NA
ENSG00000143797	MBOAT2	1277.73	-0.128812	0.895751	-0.143803	NA	NA
ENSG00000206199	ANKUB1	978.979	-0.128811	0.639053	-0.201565	NA	NA
ENSG00000153339	TRAPPC8	933.254	-0.12732	0.428002	-0.297474	NA	NA
ENSG00000184203	PPP1R2	1635.48	-0.125815	0.80824	-0.155665	NA	NA
ENSG00000116815	CD58	3197.47	-0.115275	0.912753	-0.126294	NA	NA
ENSG00000138741	TRPC3	77.9279	-0.113631	0.832711	-0.136459	NA	NA
ENSG00000092020	PPP2R3C	1227.65	-0.101145	0.828161	-0.122132	NA	NA
ENSG00000133103	COG6	141.409	-0.0822324	0.536268	-0.153342	NA	NA
ENSG00000054118	THRAP3	818.484	-0.0765921	0.459419	-0.166715	NA	NA
ENSG00000122884	P4HA1	466.993	-0.0763443	0.756921	-0.100862	NA	NA
ENSG00000197930	ERO1A	1370.37	-0.0523495	0.736507	-0.071078	NA	NA
ENSG00000042317	AL049834.1	215.934	-0.0286582	0.652707	-0.0439066	NA	NA
ENSG00000169764	UGP2	1323.72	-0.00659432	0.711164	-0.00927258	NA	NA
ENSG00000144566	RAB5A	1693.88	0.00127018	0.723265	0.00175618	NA	NA
ENSG00000096063	SRPK1	2302.46	0.0047296	0.704651	0.00671197	NA	NA
ENSG00000145860	RNF145	1034.65	0.0138737	0.572071	0.0242517	NA	NA
ENSG00000135655	USP15	7208.87	0.0183009	0.701572	0.0260855	NA	NA
ENSG00000175105	ZNF654	305.525	0.0435762	0.704389	0.0618638	NA	NA
ENSG00000108061	SHOC2	2056.25	0.0443336	0.628858	0.0704987	NA	NA
ENSG00000183826	BTBD9	333.07	0.0463977	0.520842	0.089082	NA	NA
ENSG00000159147	DONSON	284.704	0.0504737	0.573679	0.0879824	NA	NA
ENSG00000102539	MLNR	16.6689	0.0813885	1.28988	0.0630976	NA	NA
ENSG00000168216	LMBRD1	731.418	0.0861327	0.735309	0.117138	NA	NA
ENSG00000100941	PNN	443.725	0.10182	0.506613	0.200982	NA	NA
ENSG00000178691	SUZ12	346.064	0.130461	0.630184	0.20702	NA	NA
ENSG00000188994	ZNF292	1749.22	0.147838	0.599147	0.246747	NA	NA
ENSG00000163395	IGFN1	6.12025	0.188453	1.2775	0.147517	NA	NA
ENSG00000183873	SCN5A	14.3826	0.195437	0.867706	0.225235	NA	NA
ENSG00000162460	TMEM82	8.94108	0.270228	1.45378	0.18588	NA	NA
ENSG00000244754	N4BP2L2	2046.15	0.27077	0.627997	0.431165	NA	NA
ENSG00000162769	FLVCR1	197.611	0.277443	0.621526	0.44639	NA	NA
ENSG00000065559	MAP2K4	530.464	0.286742	0.597054	0.480261	NA	NA
ENSG00000109917	ZPR1	470.871	0.287204	0.541874	0.530021	NA	NA
ENSG00000260691	ANKRD20A1	177.801	0.30181	0.693951	0.434916	NA	NA
ENSG00000160801	PTH1R	5.56646	0.301953	1.56202	0.193309	NA	NA
ENSG00000183246	RIMBP3C	1996.7	0.305566	1.00585	0.303788	NA	NA
ENSG00000184226	PCDH9	16.0924	0.333943	0.808127	0.413231	NA	NA
ENSG00000130032	PRRG3	58.8696	0.340238	0.772074	0.44068	NA	NA
ENSG00000172014	ANKRD20A4	107.522	0.343952	1.37454	0.250231	NA	NA
ENSG00000155729	KCTD18	577.919	0.35552	0.635081	0.559802	NA	NA
ENSG00000183977	PP2D1	220.461	0.359561	0.801562	0.448575	NA	NA
ENSG00000134152	KATNBL1	8703.1	0.395743	0.778066	0.508625	NA	NA
ENSG00000115841	RMDN2	109.72	0.446909	0.813305	0.549497	NA	NA
ENSG00000139351	SYCP3	64.4516	0.515079	0.909173	0.566536	NA	NA
ENSG00000162437	RAVER2	76.6187	0.521494	0.621942	0.838493	NA	NA
ENSG00000186866	POFUT2	381.533	0.606163	0.477274	1.27005	NA	NA
ENSG00000134812	CBLIF	256.34	0.638237	0.952763	0.66988	NA	NA
ENSG00000174842	GLMN	89.6644	0.650369	0.742323	0.876126	NA	NA
ENSG00000242221	PSG2	238.162	0.661164	0.865953	0.76351	NA	NA
ENSG00000173588	CEP83	1270.26	0.751747	0.683311	1.10015	NA	NA
ENSG00000285010	OOSP4A	17.8449	0.813911	2.88367	0.282249	NA	NA
ENSG00000163132	MSX1	18.5139	0.8238	0.997713	0.825688	NA	NA
ENSG00000105559	PLEKHA4	389.503	0.845283	0.758189	1.11487	NA	NA
ENSG00000150625	GPM6A	601.908	0.849054	1.19352	0.711386	NA	NA
ENSG00000146574	CCZ1B	937.636	0.859466	0.72489	1.18565	NA	NA
ENSG00000169193	CCDC126	549.272	0.916232	0.87548	1.04655	NA	NA
ENSG00000171532	NEUROD2	105.799	0.923449	1.04298	0.885398	NA	NA
ENSG00000110330	BIRC2	1466.39	0.937313	0.650674	1.44053	NA	NA
ENSG00000168081	PNOC	6.59346	1.03308	1.61721	0.638805	NA	NA
ENSG00000165478	HEPACAM	10.1787	1.04101	0.98813	1.05351	NA	NA
ENSG00000072133	RPS6KA6	73.5775	1.11502	0.739486	1.50783	NA	NA
ENSG00000267168	AC005837.2	29.5617	1.23796	3.57958	0.345841	NA	NA
ENSG00000073803	MAP3K13	424.669	1.24564	0.519992	2.39551	NA	NA
ENSG00000147036	LANCL3	5.13837	1.34866	0.699181	1.92892	NA	NA
ENSG00000212900	KRTAP3-2	4.57315	1.45312	2.25998	0.642981	NA	NA
ENSG00000151136	BTBD11	52.1611	1.76346	0.655681	2.68951	NA	NA
ENSG00000182667	NTM	17.8401	1.80037	0.992617	1.81376	NA	NA
ENSG00000249242	TMEM150C	53.0456	1.84275	0.953997	1.93161	NA	NA
ENSG00000114248	LRRC31	2.9011	1.93992	1.38287	1.40282	NA	NA
ENSG00000109101	FOXN1	2.06794	1.94401	1.32451	1.46772	NA	NA
ENSG00000028528	SNX1	1609.26	1.95656	0.579903	3.37395	NA	NA
ENSG00000288208	AL451136.1	3.45148	2.03981	1.70804	1.19424	NA	NA
ENSG00000179002	TAS1R2	2.59148	2.06394	1.74655	1.18173	NA	NA
ENSG00000109205	ODAM	3.75213	2.13865	1.89726	1.12723	NA	NA
ENSG00000259132	AL132780.3	8.04579	2.1636	3.44443	0.628143	NA	NA
ENSG00000129990	SYT5	59.7593	2.23777	0.596329	3.75257	NA	NA
ENSG00000198788	MUC2	52.692	2.25206	0.945511	2.38184	NA	NA
ENSG00000107562	CXCL12	1.8554	2.26309	2.28592	0.990014	NA	NA
ENSG00000197275	RAD54B	20.2603	2.32742	1.49517	1.55663	NA	NA
ENSG00000125780	TGM3	42.1044	2.33048	1.83688	1.26872	NA	NA
ENSG00000253873	PCDHGA11	5.16589	2.41298	0.96894	2.49033	NA	NA
ENSG00000184999	SLC22A10	3.25561	2.50062	2.08465	1.19954	NA	NA
ENSG00000165125	TRPV6	20.0067	2.53731	0.815886	3.10988	NA	NA
ENSG00000016391	CHDH	22.279	2.60445	0.676662	3.84896	NA	NA
ENSG00000269405	NXF2	1.30481	2.69574	2.13257	1.26408	NA	NA
ENSG00000066813	ACSM2B	381.694	2.69599	0.755399	3.56896	NA	NA
ENSG00000132464	ENAM	3.1015	2.7014	1.72162	1.5691	NA	NA
ENSG00000171121	KCNMB3	44.7613	2.70381	0.618893	4.36879	NA	NA
ENSG00000204963	PCDHA7	1.12879	2.78417	2.36111	1.17918	NA	NA
ENSG00000272162	AL024498.2	1.93746	2.90618	2.3932	1.21435	NA	NA
ENSG00000100344	PNPLA3	13.4548	3.00573	0.980054	3.0669	NA	NA
ENSG00000256463	SALL3	1.23793	3.04604	1.87229	1.6269	NA	NA
ENSG00000164344	KLKB1	17.201	3.0486	1.3681	2.22834	NA	NA
ENSG00000271810	AL603832.3	25.9027	3.08115	1.09279	2.81953	NA	NA
ENSG00000145194	ECE2	3.34285	3.10767	2.17575	1.42832	NA	NA
ENSG00000229544	NKX1-2	1.75457	3.112	1.9137	1.62617	NA	NA
ENSG00000165379	LRFN5	2.62214	3.14647	1.28526	2.44813	NA	NA
ENSG00000122756	CNTFR	3.96498	3.15571	2.04143	1.54583	NA	NA
ENSG00000183853	KIRREL1	1.05894	3.24253	2.05766	1.57583	NA	NA
ENSG00000126337	KRT36	6.23363	3.26447	2.0569	1.58708	NA	NA
ENSG00000119946	CNNM1	6.1234	3.27503	1.04728	3.12718	NA	NA
ENSG00000149972	CNTN5	2.42959	3.3033	1.84932	1.78623	NA	NA
ENSG00000178031	ADAMTSL1	9.05904	3.38554	2.55876	1.32311	NA	NA
ENSG00000095110	NXPE1	2.43322	3.39016	2.02243	1.67628	NA	NA
ENSG00000144227	NXPH2	2.60251	3.41496	2.00337	1.70461	NA	NA
ENSG00000188536	HBA2	2030.6	3.5343	1.75497	2.01388	NA	NA
ENSG00000055813	CCDC85A	0.770957	3.53437	2.23133	1.58397	NA	NA
ENSG00000153060	TEKT5	9.66842	3.84588	1.86453	2.06265	NA	NA
ENSG00000169885	CALML6	4.20944	3.85797	1.47992	2.60688	NA	NA
ENSG00000005108	THSD7A	14.5604	4.16722	1.39741	2.9821	NA	NA
ENSG00000268797	AC008537.1	17.9186	4.18189	2.01892	2.07134	NA	NA
ENSG00000144339	TMEFF2	8.03739	4.2128	1.38067	3.05127	NA	NA
ENSG00000182263	FIGN	4.85386	4.24824	1.27147	3.3412	NA	NA
ENSG00000109610	SOD3	4.79452	4.28435	1.57178	2.72579	NA	NA
ENSG00000120324	PCDHB10	1.94425	4.35386	1.95911	2.22236	NA	NA
ENSG00000254709	IGLL5	779.362	4.46676	1.38574	3.22337	NA	NA
ENSG00000174473	GALNTL6	9.5913	4.55153	1.27462	3.57088	NA	NA
ENSG00000169071	ROR2	4.24668	4.62703	2.11581	2.18689	NA	NA
ENSG00000206172	HBA1	1157.13	5.25831	1.7855	2.94501	NA	NA
ENSG00000038295	TLL1	2.69838	5.322	1.6537	3.21824	NA	NA
ENSG00000162814	SPATA17	226.038	-3.26e-05	0.465032	-7.02e-05	0.999944	0.999944
ENSG00000103275	UBE2I	517.155	7.95e-05	0.30848	0.000257566	0.999794	0.999854
ENSG00000288258	BX470111.1	67.2987	-0.000454407	1.39799	-0.000325043	0.999741	0.999854
ENSG00000165609	NUDT5	344.901	0.000236596	0.439341	0.000538524	0.99957	0.99975
ENSG00000168427	KLHL30	4.26321	0.000431487	0.790332	0.000545957	0.999564	0.99975
ENSG00000189043	NDUFA4	651.948	-0.000441387	0.707855	-0.000623555	0.999502	0.99975
ENSG00000198822	GRM3	1.01545	0.001044	1.57808	0.000661563	0.999472	NA
ENSG00000258984	UBE2F-SCLY	16.3055	-0.000749943	0.885954	-0.000846481	0.999325	0.999684
ENSG00000142235	LMTK3	8.89227	0.000773883	0.904024	0.000856042	0.999317	0.999684
ENSG00000165916	PSMC3	230.881	-0.00072199	0.56337	-0.00128155	0.998977	0.999456
ENSG00000132964	CDK8	39.2479	-0.000560883	0.417539	-0.0013433	0.998928	0.999456
ENSG00000116991	SIPA1L2	864.896	-0.000564393	0.409054	-0.00137975	0.998899	0.999456
ENSG00000257923	CUX1	956.641	0.000608118	0.417188	0.00145766	0.998837	0.999456
ENSG00000102007	PLP2	886.461	0.000532074	0.358727	0.00148323	0.998817	0.999456
ENSG00000157181	ODR4	196.347	-0.000842851	0.537894	-0.00156695	0.99875	0.999456
ENSG00000197646	PDCD1LG2	57.1604	-0.0012047	0.686056	-0.00175599	0.998599	0.999437
ENSG00000187066	TMEM262	10.2579	-0.00112315	0.625247	-0.00179632	0.998567	0.999437
ENSG00000121741	ZMYM2	628.919	0.000828064	0.454839	0.00182056	0.998547	0.999437
ENSG00000167658	EEF2	2697.99	0.000737991	0.363057	0.00203271	0.998378	0.999396
ENSG00000173442	EHBP1L1	4812.64	0.00128696	0.624875	0.00205954	0.998357	0.999396
ENSG00000125845	BMP2	11.3049	0.00198853	0.944879	0.00210453	0.998321	0.999396
ENSG00000136003	ISCU	567.157	0.000975624	0.439755	0.00221856	0.99823	0.999396
ENSG00000162385	MAGOH	272.027	0.00127455	0.56954	0.00223785	0.998214	0.999396
ENSG00000196104	SPOCK3	5.88979	-0.00406348	1.8044	-0.00225199	0.998203	0.999396
ENSG00000189292	ALKAL2	8.23924	0.00267449	1.16659	0.00229257	0.998171	0.999396
ENSG00000197272	IL27	95.7346	-0.00211655	0.904975	-0.00233879	0.998134	0.999396
ENSG00000104973	MED25	396.072	0.00117434	0.473471	0.00248029	0.998021	0.999396
ENSG00000112773	TENT5A	130.655	0.000916162	0.365336	0.00250773	0.997999	0.999396
ENSG00000118939	UCHL3	200.871	-0.00182859	0.707075	-0.00258614	0.997937	0.999396
ENSG00000133665	DYDC2	134.688	0.000885999	0.33005	0.00268444	0.997858	0.999396
ENSG00000111276	CDKN1B	419.6	0.00159688	0.59301	0.00269285	0.997851	0.999396
ENSG00000151388	ADAMTS12	2.62823	-0.00402683	1.48375	-0.00271395	0.997835	NA
ENSG00000162430	SELENON	174.687	0.00137824	0.498245	0.0027662	0.997793	0.999396
ENSG00000136891	TEX10	290.335	0.00153171	0.537894	0.0028476	0.997728	0.999396
ENSG00000151806	GUF1	99.6336	-0.00101678	0.351168	-0.00289542	0.99769	0.999396
ENSG00000242372	EIF6	354.998	0.00118367	0.393917	0.00300486	0.997602	0.999396
ENSG00000146285	SCML4	131.476	0.00129048	0.394715	0.00326938	0.997391	0.999396
ENSG00000140497	SCAMP2	741.375	-0.00118355	0.332016	-0.00356474	0.997156	0.99925
ENSG00000120008	WDR11	436.988	0.00157187	0.437139	0.0035958	0.997131	0.99925
ENSG00000234284	ZNF879	19.1735	0.00205773	0.538524	0.00382106	0.996951	0.999165
ENSG00000109758	HGFAC	3.75146	0.00534302	1.35497	0.00394329	0.996854	0.999128
ENSG00000183206	POTEC	26.3847	0.00255631	0.63396	0.00403228	0.996783	0.999116
ENSG00000108387	SEPTIN4	141.977	0.00264219	0.586364	0.00450605	0.996405	0.998797
ENSG00000042088	TDP1	254.225	0.0019597	0.433274	0.004523	0.996391	0.998797
ENSG00000178057	NDUFAF3	235.91	-0.00214393	0.463463	-0.00462589	0.996309	0.998797
ENSG00000051596	THOC3	222.37	0.00287563	0.614665	0.00467836	0.996267	0.998797
ENSG00000198945	L3MBTL3	80.2719	0.00286597	0.605338	0.00473449	0.996222	0.998797
ENSG00000173065	FAM222B	132.601	0.00196313	0.412616	0.00475778	0.996204	0.998797
ENSG00000151746	BICD1	67.3632	0.00280396	0.582811	0.0048111	0.996161	0.998797
ENSG00000171791	BCL2	186.926	0.00263678	0.546779	0.00482238	0.996152	0.998797
ENSG00000100603	SNW1	416.349	0.00153991	0.315887	0.00487489	0.99611	0.998797
ENSG00000099821	POLRMT	94.9404	-0.00258987	0.531159	-0.00487588	0.99611	0.998797
ENSG00000105397	TYK2	1483.24	-0.00199382	0.402297	-0.00495608	0.996046	0.998797
ENSG00000144792	ZNF660	24.5651	0.00264235	0.522476	0.00505735	0.995965	0.998797
ENSG00000154767	XPC	293.289	0.00141142	0.273933	0.00515241	0.995889	0.998797
ENSG00000244411	KRTAP5-7	1.20332	0.0113477	2.19702	0.00516504	0.995879	NA
ENSG00000165526	RPUSD4	227.466	0.00230323	0.438609	0.00525122	0.99581	0.998797
ENSG00000285938	AC072022.2	1519.05	0.00307216	0.582383	0.00527515	0.995791	0.998797
ENSG00000166289	PLEKHF1	20.8275	0.00518954	0.931424	0.00557162	0.995555	0.998797
ENSG00000110060	PUS3	37.4433	-0.00381274	0.661641	-0.00576255	0.995402	0.998752
ENSG00000085978	ATG16L1	267.124	-0.00244727	0.423526	-0.00577832	0.99539	0.998752
ENSG00000211445	GPX3	3444.28	0.00470257	0.809241	0.00581109	0.995363	0.998752
ENSG00000255837	TAS2R20	17.0511	0.00571806	0.971192	0.00588768	0.995302	0.998752
ENSG00000105447	GRWD1	51.8147	0.00462144	0.780426	0.00592169	0.995275	0.998752
ENSG00000184281	TSSC4	174.658	0.00311211	0.524839	0.00592965	0.995269	0.998752
ENSG00000109180	OCIAD1	612.51	0.00225261	0.378436	0.00595242	0.995251	0.998752
ENSG00000180245	RRH	2.14189	-0.0075352	1.26006	-0.00598001	0.995229	NA
ENSG00000156261	CCT8	490.653	0.0031262	0.5134	0.00608922	0.995142	0.998752
ENSG00000198042	MAK16	71.8182	-0.00322309	0.527319	-0.00611222	0.995123	0.998752
ENSG00000182087	TMEM259	813.579	-0.00280348	0.45468	-0.00616583	0.99508	0.998752
ENSG00000152475	ZNF837	5.18749	-0.00756085	1.21522	-0.00622178	0.995036	0.998752
ENSG00000135049	AGTPBP1	714.472	0.00373642	0.596358	0.00626541	0.995001	0.998752
ENSG00000102302	FGD1	1.00575	-0.0107053	1.69239	-0.00632555	0.994953	NA
ENSG00000100485	SOS2	592.809	0.00337105	0.52697	0.00639705	0.994896	0.998752
ENSG00000280571	AC006059.2	6.60872	0.0142234	2.16085	0.00658233	0.994748	0.998752
ENSG00000080166	DCT	1.0513	0.0133146	2.02052	0.00658969	0.994742	NA
ENSG00000173638	SLC19A1	582.534	-0.00415627	0.628138	-0.00661681	0.994721	0.998752
ENSG00000159905	ZNF221	12.674	-0.00435425	0.650653	-0.00669212	0.99466	0.998752
ENSG00000204839	MROH6	132.996	0.00406718	0.60155	0.00676117	0.994605	0.998752
ENSG00000166788	SAAL1	74.142	0.00469562	0.69129	0.00679254	0.99458	0.998752
ENSG00000135315	CEP162	164.283	-0.00326842	0.477508	-0.00684473	0.994539	0.998752
ENSG00000100147	CCDC134	78.9325	0.00479313	0.690116	0.00694539	0.994458	0.998752
ENSG00000127954	STEAP4	1346.77	0.00423996	0.609367	0.00695798	0.994448	0.998752
ENSG00000095564	BTAF1	313.877	0.00307462	0.435177	0.00706522	0.994363	0.998752
ENSG00000138768	USO1	303.179	-0.00345329	0.488467	-0.00706966	0.994359	0.998752
ENSG00000103035	PSMD7	719.585	0.00304489	0.428	0.00711422	0.994324	0.998752
ENSG00000135248	FAM71F1	4.48031	-0.0087366	1.22626	-0.00712462	0.994315	0.998752
ENSG00000182700	IGIP	13.0341	-0.00506059	0.705374	-0.00717434	0.994276	0.998752
ENSG00000104866	PPP1R37	174.051	-0.00481709	0.666668	-0.00722563	0.994235	0.998752
ENSG00000142168	SOD1	413.509	0.00331673	0.454031	0.00730508	0.994171	0.998752
ENSG00000178919	FOXE1	7.08658	-0.00616552	0.830343	-0.00742527	0.994076	0.998752
ENSG00000174444	RPL4	2461.18	-0.00265704	0.357417	-0.00743402	0.994069	0.998752
ENSG00000285269	AL160269.1	5.38373	-0.0144522	1.89294	-0.0076348	0.993908	0.998752
ENSG00000118507	AKAP7	57.1268	-0.00384562	0.503306	-0.00764073	0.993904	0.998752
ENSG00000147117	ZNF157	12.2599	-0.00586052	0.766388	-0.00764694	0.993899	0.998752
ENSG00000169696	ASPSCR1	134.915	0.00456345	0.590188	0.0077322	0.993831	0.998752
ENSG00000135636	DYSF	2183.55	0.00453569	0.58348	0.00777351	0.993798	0.998752
ENSG00000167173	C15orf39	1949.06	-0.00491291	0.607109	-0.0080923	0.993543	0.998752
ENSG00000168517	HEXIM2	122.504	-0.00449764	0.552281	-0.00814375	0.993502	0.998752
ENSG00000167654	ATCAY	27.8809	0.00429635	0.521796	0.00823378	0.99343	0.998752
ENSG00000175348	TMEM9B	294.691	0.00376891	0.434417	0.00867579	0.993078	0.9987
ENSG00000155875	SAXO1	11.6438	0.00511032	0.587657	0.00869609	0.993062	0.9987
ENSG00000171119	NRTN	10.7841	-0.0114554	1.30606	-0.00877093	0.993002	0.9987
ENSG00000167723	TRPV3	27.1241	0.00518903	0.586611	0.00884578	0.992942	0.9987
ENSG00000211455	STK38L	733.453	-0.00513016	0.575391	-0.00891594	0.992886	0.9987
ENSG00000183741	CBX6	165.101	0.00462075	0.514817	0.00897551	0.992839	0.9987
ENSG00000104643	MTMR9	125.617	0.00340287	0.36702	0.00927161	0.992602	0.998583
ENSG00000141316	SPACA3	4.40646	-0.0111246	1.19726	-0.00929173	0.992586	0.998583
ENSG00000166783	MARF1	1029.94	0.00412383	0.443116	0.00930645	0.992575	0.998583
ENSG00000162227	TAF6L	82.1788	0.00537616	0.573721	0.00937069	0.992523	0.998583
ENSG00000082258	CCNT2	618.255	-0.00520481	0.552569	-0.00941929	0.992485	0.998583
ENSG00000080224	EPHA6	1.50799	-0.0187418	1.97571	-0.00948611	0.992431	NA
ENSG00000105011	ASF1B	34.3152	0.00802731	0.836371	0.00959779	0.992342	0.998583
ENSG00000180992	MRPL14	62.5016	0.00662889	0.683142	0.00970354	0.992258	0.998583
ENSG00000158571	PFKFB1	2.11238	0.0120246	1.22789	0.00979295	0.992186	NA
ENSG00000173264	GPR137	179.374	-0.00510907	0.51625	-0.0098965	0.992104	0.998503
ENSG00000146833	TRIM4	234.666	0.00284517	0.287092	0.0099103	0.992093	0.998503
ENSG00000151465	CDC123	576.347	0.00471133	0.474289	0.00993348	0.992074	0.998503
ENSG00000171051	FPR1	7025.59	-0.0064716	0.646922	-0.0100037	0.992018	0.998503
ENSG00000124006	OBSL1	38.1484	-0.00510289	0.496952	-0.0102684	0.991807	0.998445
ENSG00000076321	KLHL20	90.4524	0.00454005	0.441464	0.0102841	0.991795	0.998445
ENSG00000105379	ETFB	188.415	-0.0037333	0.362535	-0.0102978	0.991784	0.998445
ENSG00000105639	JAK3	930.886	0.0064751	0.624794	0.0103636	0.991731	0.998445
ENSG00000120341	SEC16B	19.6268	-0.00915908	0.871989	-0.0105037	0.991619	0.998445
ENSG00000182346	DAOA	3.2056	0.0169196	1.60715	0.0105277	0.9916	NA
ENSG00000086062	B4GALT1	1065.15	0.00498906	0.460375	0.010837	0.991354	0.998289
ENSG00000058600	POLR3E	210.866	0.00407024	0.374306	0.0108741	0.991324	0.998289
ENSG00000132388	UBE2G1	526.84	0.00570348	0.516974	0.0110324	0.991198	0.998252
ENSG00000179542	SLITRK4	10.1611	0.00808396	0.730572	0.0110652	0.991171	0.998252
ENSG00000136449	MYCBPAP	312.843	0.0050049	0.450051	0.0111207	0.991127	0.998252
ENSG00000159958	TNFRSF13C	32.7647	-0.00464044	0.414407	-0.0111978	0.991066	0.998252
ENSG00000129187	DCTD	188.034	0.00481459	0.425582	0.011313	0.990974	0.998252
ENSG00000113593	PPWD1	434.088	0.00547964	0.483755	0.0113273	0.990962	0.998252
ENSG00000170037	CNTROB	226.273	0.00608447	0.536367	0.0113439	0.990949	0.998252
ENSG00000169976	SF3B5	392.257	0.00387369	0.340521	0.0113758	0.990924	0.998252
ENSG00000197579	TOPORS	127.318	0.00651869	0.566284	0.0115113	0.990815	0.998252
ENSG00000136371	MTHFS	1228.84	-0.00678556	0.586301	-0.0115735	0.990766	0.998252
ENSG00000135749	PCNX2	382.045	0.00440055	0.37679	0.0116791	0.990682	0.998252
ENSG00000054179	ENTPD2	7.01723	0.0119816	1.02448	0.0116953	0.990669	0.998252
ENSG00000162779	AXDND1	33.5528	0.0120585	1.03062	0.0117003	0.990665	0.998252
ENSG00000123562	MORF4L2	1971.2	0.00686923	0.569191	0.0120684	0.990371	0.998203
ENSG00000204252	HLA-DOA	129.199	-0.00538618	0.445653	-0.0120861	0.990357	0.998203
ENSG00000140525	FANCI	224.612	-0.00559561	0.46265	-0.0120947	0.99035	0.998203
ENSG00000117983	MUC5B	368.152	-0.0100385	0.825378	-0.0121624	0.990296	0.998203
ENSG00000168490	PHYHIP	3.46652	-0.0231364	1.89787	-0.0121907	0.990273	NA
ENSG00000108666	C17orf75	280.378	0.00682715	0.555083	0.0122993	0.990187	0.998203
ENSG00000184530	C6orf58	5.2276	0.0213695	1.70117	0.0125617	0.989977	0.998107
ENSG00000182872	RBM10	150.981	-0.00524966	0.416848	-0.0125937	0.989952	0.998107
ENSG00000162714	ZNF496	103.33	-0.00605277	0.477672	-0.0126714	0.98989	0.998107
ENSG00000130640	TUBGCP2	384.43	-0.00473717	0.369777	-0.0128109	0.989779	0.998088
ENSG00000196449	YRDC	69.584	0.00681805	0.530606	0.0128496	0.989748	0.998088
ENSG00000271447	MMP28	9.4854	0.0164645	1.27597	0.0129035	0.989705	0.998088
ENSG00000105875	WDR91	648.885	-0.00589931	0.457099	-0.012906	0.989703	0.998088
ENSG00000083814	ZNF671	17.7912	-0.00741421	0.572117	-0.0129592	0.98966	0.998088
ENSG00000263874	LINC00672	158.467	-0.00603521	0.462571	-0.0130471	0.98959	0.998088
ENSG00000135974	C2orf49	93.7342	-0.00523726	0.398754	-0.0131341	0.989521	0.998088
ENSG00000259494	MRPL46	42.5135	-0.00712257	0.538898	-0.0132169	0.989455	0.998088
ENSG00000132612	VPS4A	264.349	-0.0056814	0.426344	-0.0133258	0.989368	0.998088
ENSG00000198062	POTEH	48.2544	0.00874046	0.654075	0.0133631	0.989338	0.998088
ENSG00000205476	CCDC85C	58.1742	-0.00524064	0.390394	-0.013424	0.98929	0.998088
ENSG00000149243	KLHL35	39.4977	0.00633715	0.466687	0.013579	0.989166	0.998088
ENSG00000130821	SLC6A8	183.334	-0.00900057	0.640316	-0.0140564	0.988785	0.997809
ENSG00000248672	LY75-CD302	28.034	-0.0146214	1.03937	-0.0140675	0.988776	0.997809
ENSG00000204576	PRR3	129.826	-0.00544743	0.387122	-0.0140716	0.988773	0.997809
ENSG00000167720	SRR	154.637	0.00732644	0.515778	0.0142046	0.988667	0.997809
ENSG00000185245	GP1BA	28.2049	0.00889161	0.624462	0.0142388	0.988639	0.997809
ENSG00000103342	GSPT1	562.884	0.00677943	0.466028	0.0145472	0.988393	0.997715
ENSG00000135250	SRPK2	600.469	-0.00668759	0.458723	-0.0145787	0.988368	0.997715
ENSG00000149084	HSD17B12	910.566	0.00550573	0.377457	0.0145864	0.988362	0.997715
ENSG00000132874	SLC14A2	14.0441	0.00906601	0.621292	0.0145922	0.988358	0.997715
ENSG00000113643	RARS1	519.284	0.00914064	0.620608	0.0147285	0.988249	0.997715
ENSG00000131269	ABCB7	157.772	0.00819713	0.555013	0.0147692	0.988216	0.997715
ENSG00000204653	ASPDH	19.8431	0.0157603	1.06511	0.0147968	0.988194	0.997715
ENSG00000198952	SMG5	386.335	0.00622353	0.417271	0.0149148	0.9881	0.997715
ENSG00000072274	TFRC	3532.9	-0.00819192	0.545728	-0.015011	0.988023	0.997715
ENSG00000131503	ANKHD1	2436.96	0.0083292	0.55377	0.0150409	0.988	0.997715
ENSG00000187122	SLIT1	19.0787	-0.00956435	0.621976	-0.0153774	0.987731	0.99765
ENSG00000188846	RPL14	1148.49	0.00744462	0.482461	0.0154305	0.987689	0.99765
ENSG00000182095	TNRC18	581.061	-0.0079588	0.511773	-0.0155514	0.987592	0.99763
ENSG00000119608	PROX2	247.603	0.0101972	0.650787	0.015669	0.987498	0.997596
ENSG00000261740	BOLA2-SMG1P6	829.062	0.00834816	0.532611	0.015674	0.987494	0.997596
ENSG00000176798	OR51L1	43.132	-0.00710307	0.448679	-0.0158311	0.987369	0.997586
ENSG00000182318	ZSCAN22	24.4328	-0.00612651	0.385368	-0.0158978	0.987316	0.997586
ENSG00000167733	HSD11B1L	51.5674	0.0129939	0.81322	0.0159783	0.987252	0.997586
ENSG00000146938	NLGN4X	6.98885	0.0128142	0.800479	0.0160082	0.987228	0.997586
ENSG00000074966	TXK	102.697	-0.00652598	0.405569	-0.0160909	0.987162	0.997586
ENSG00000115998	C2orf42	134.003	-0.00778621	0.480881	-0.0161916	0.987082	0.997586
ENSG00000116237	ICMT	101.579	0.00734843	0.453585	0.0162008	0.987074	0.997586
ENSG00000151702	FLI1	251.817	-0.00758536	0.468152	-0.0162028	0.987073	0.997586
ENSG00000067082	KLF6	9638.96	-0.00880036	0.5386	-0.0163393	0.986964	0.997586
ENSG00000142405	NLRP12	178.508	-0.0104343	0.636529	-0.0163925	0.986921	0.997586
ENSG00000111696	NT5DC3	165.531	0.00928538	0.562894	0.0164958	0.986839	0.997586
ENSG00000269028	MTRNR2L12	71.9155	0.017343	1.05048	0.0165096	0.986828	0.997586
ENSG00000100473	COCH	29.7161	-0.0108496	0.648257	-0.0167366	0.986647	0.99758
ENSG00000179909	ZNF154	99.0652	0.00891896	0.532468	0.0167502	0.986636	0.99758
ENSG00000172020	GAP43	0.970687	0.0371683	2.21591	0.0167734	0.986617	NA
ENSG00000136457	CHAD	8.97983	0.0170063	1.00741	0.0168811	0.986531	0.99758
ENSG00000175110	MRPS22	218.398	-0.00862122	0.505668	-0.0170492	0.986397	0.997509
ENSG00000270170	NCBP2AS2	44.3141	-0.0109159	0.637798	-0.0171149	0.986345	0.997509
ENSG00000135747	ZNF670-ZNF695	147.135	0.0057882	0.336801	0.0171858	0.986288	0.997509
ENSG00000149516	MS4A3	44.9814	-0.0126433	0.724309	-0.0174557	0.986073	0.997363
ENSG00000169551	CT55	1.56245	-0.0236964	1.35377	-0.0175041	0.986035	NA
ENSG00000178852	EFCAB13	172.506	0.0117102	0.66843	0.017519	0.986023	0.997363
ENSG00000163170	BOLA3	64.4212	-0.0114305	0.647934	-0.0176414	0.985925	0.997334
ENSG00000179943	FIZ1	28.3091	-0.00886728	0.49927	-0.0177605	0.98583	0.997298
ENSG00000175309	PHYKPL	821.337	0.00623391	0.350393	0.0177912	0.985805	0.997298
ENSG00000197734	C14orf178	65.7931	-0.0149622	0.83133	-0.0179979	0.985641	0.997227
ENSG00000125952	MAX	747.705	-0.00556917	0.308646	-0.0180439	0.985604	0.997227
ENSG00000170525	PFKFB3	11129.4	-0.0117832	0.649242	-0.0181491	0.98552	0.997226
ENSG00000131652	THOC6	101.267	-0.00985457	0.541218	-0.0182081	0.985473	0.997226
ENSG00000165282	PIGO	69.9037	0.00885093	0.485975	0.0182127	0.985469	0.997226
ENSG00000081014	AP4E1	65.0745	-0.00967167	0.528871	-0.0182874	0.98541	0.997226
ENSG00000139613	SMARCC2	505.565	0.00417337	0.224857	0.0185601	0.985192	0.997136
ENSG00000130305	NSUN5	75.6136	0.0104997	0.556568	0.0188652	0.984949	0.99695
ENSG00000114744	COMMD2	163.619	-0.0123783	0.654401	-0.0189155	0.984909	0.99695
ENSG00000184205	TSPYL2	111.448	0.0108072	0.571226	0.0189194	0.984905	0.99695
ENSG00000225950	NTF4	10.2093	-0.029443	1.55528	-0.018931	0.984896	0.99695
ENSG00000007216	SLC13A2	3.32228	-0.0253165	1.3321	-0.0190049	0.984837	NA
ENSG00000197429	IPP	73.3739	-0.00936426	0.491117	-0.0190673	0.984787	0.99695
ENSG00000124795	DEK	841.808	0.00593672	0.311024	0.0190876	0.984771	0.99695
ENSG00000012822	CALCOCO1	466.882	0.00613559	0.320856	0.0191226	0.984743	0.99695
ENSG00000131979	GCH1	1282.83	-0.0141898	0.73909	-0.019199	0.984682	0.99695
ENSG00000103510	KAT8	458.473	0.00683379	0.354519	0.0192762	0.984621	0.99695
ENSG00000186871	ERCC6L	14.8886	0.00995349	0.5126	0.0194177	0.984508	0.99695
ENSG00000136197	C7orf25	23.3285	0.0198813	1.02293	0.0194357	0.984494	0.99695
ENSG00000136425	CIB2	5.76362	-0.0250764	1.28719	-0.0194815	0.984457	0.99695
ENSG00000164756	SLC30A8	5.25805	0.0140567	0.718117	0.0195744	0.984383	0.99695
ENSG00000187151	ANGPTL5	1.87071	0.0444968	2.27014	0.0196009	0.984362	NA
ENSG00000187569	DPPA3	41.5269	0.0156092	0.793954	0.0196601	0.984315	0.99695
ENSG00000170271	FAXDC2	140.331	-0.00887196	0.450392	-0.0196983	0.984284	0.99695
ENSG00000131747	TOP2A	49.8602	-0.0147742	0.747417	-0.019767	0.984229	0.99695
ENSG00000213886	UBD	48.7935	0.0199516	1.00921	0.0197696	0.984227	0.99695
ENSG00000248993	AL645941.2	51.15	-0.0294883	1.48949	-0.0197976	0.984205	0.99695
ENSG00000132963	POMP	511.044	-0.0102491	0.516959	-0.0198257	0.984182	0.99695
ENSG00000075826	SEC31B	64.9674	0.012339	0.621898	0.0198408	0.98417	0.99695
ENSG00000075290	WNT8B	2.84796	-0.0251213	1.26565	-0.0198485	0.984164	NA
ENSG00000124120	TTPAL	333.042	-0.0101433	0.510646	-0.0198636	0.984152	0.99695
ENSG00000122545	SEPTIN7	1899.83	-0.0106061	0.530354	-0.0199981	0.984045	0.99695
ENSG00000272886	DCP1A	423.968	-0.00921887	0.460268	-0.0200294	0.98402	0.99695
ENSG00000177666	PNPLA2	442.086	0.0113807	0.566608	0.0200856	0.983975	0.99695
ENSG00000163788	SNRK	690.029	-0.0092041	0.457396	-0.0201228	0.983945	0.99695
ENSG00000181038	METTL23	385.528	0.0102428	0.508338	0.0201495	0.983924	0.99695
ENSG00000043093	DCUN1D1	471.86	-0.0137236	0.674818	-0.0203368	0.983775	0.99695
ENSG00000144230	GPR17	3.34679	0.0237381	1.16533	0.0203703	0.983748	NA
ENSG00000251503	CENPS-CORT	18.9909	-0.0256556	1.25902	-0.0203774	0.983742	0.99695
ENSG00000187609	EXD3	52.9865	-0.0141284	0.690719	-0.0204546	0.983681	0.99695
ENSG00000149639	SOGA1	67.5085	-0.0113388	0.550515	-0.0205967	0.983567	0.99695
ENSG00000204438	GPANK1	102.788	-0.00848655	0.411942	-0.0206013	0.983564	0.99695
ENSG00000198015	MRPL42	355.719	0.00660548	0.320277	0.0206243	0.983545	0.99695
ENSG00000023697	DERA	139.075	-0.00943729	0.456643	-0.0206667	0.983512	0.99695
ENSG00000164035	EMCN	260.53	-0.00814572	0.393047	-0.0207245	0.983465	0.99695
ENSG00000110944	IL23A	113.523	0.0149722	0.712313	0.0210191	0.98323	0.99695
ENSG00000167470	MIDN	1948.04	-0.0104404	0.494893	-0.0210963	0.983169	0.99695
ENSG00000127922	SEM1	431.536	-0.00689793	0.326476	-0.0211284	0.983143	0.99695
ENSG00000122711	SPINK4	27.1177	-0.0271019	1.27694	-0.0212241	0.983067	0.99695
ENSG00000183963	SMTN	36.4623	0.0135982	0.640654	0.0212254	0.983066	0.99695
ENSG00000119285	HEATR1	90.081	0.0100314	0.470877	0.0213037	0.983003	0.99695
ENSG00000121905	HPCA	75.3779	-0.0236526	1.10613	-0.0213833	0.98294	0.99695
ENSG00000189120	SP6	0.562465	-0.0506208	2.365	-0.0214042	0.982923	NA
ENSG00000277399	GPR179	4.3584	0.0300773	1.39841	0.0215083	0.98284	0.99695
ENSG00000131477	RAMP2	2.2371	0.0437507	2.03304	0.0215198	0.982831	NA
ENSG00000084734	GCKR	46.4332	0.0123503	0.573581	0.0215319	0.982821	0.99695
ENSG00000168040	FADD	49.8371	-0.0106903	0.493805	-0.0216488	0.982728	0.99695
ENSG00000172795	DCP2	1055.7	0.0120598	0.555356	0.0217154	0.982675	0.99695
ENSG00000167748	KLK1	4.08042	-0.030926	1.41921	-0.021791	0.982615	0.99695
ENSG00000054219	LY75	153.367	0.0122479	0.561673	0.0218061	0.982603	0.99695
ENSG00000173930	SLCO4C1	52.0038	-0.00994146	0.454944	-0.0218521	0.982566	0.99695
ENSG00000133317	LGALS12	11.9523	-0.0185703	0.842991	-0.0220291	0.982425	0.99695
ENSG00000183648	NDUFB1	417.835	-0.00993422	0.45076	-0.0220388	0.982417	0.99695
ENSG00000185104	FAF1	229.534	-0.0115654	0.520414	-0.0222236	0.98227	0.99695
ENSG00000185236	RAB11B	405.146	-0.00929701	0.414523	-0.0224282	0.982106	0.99695
ENSG00000135040	NAA35	134.132	-0.00868728	0.384097	-0.0226174	0.981955	0.99695
ENSG00000137040	RANBP6	48.5614	0.0141121	0.614552	0.0229632	0.98168	0.996844
ENSG00000007944	MYLIP	623.981	-0.0154113	0.667763	-0.023079	0.981587	0.996811
ENSG00000140398	NEIL1	178.757	0.0122243	0.529461	0.0230881	0.98158	0.996811
ENSG00000085117	CD82	4043.99	0.0156788	0.672191	0.023325	0.981391	0.996733
ENSG00000162063	CCNF	32.0855	-0.013125	0.562655	-0.0233269	0.98139	0.996733
ENSG00000183735	TBK1	1715.01	0.0166246	0.711028	0.023381	0.981346	0.996733
ENSG00000172725	CORO1B	492.697	0.011282	0.482335	0.0233903	0.981339	0.996733
ENSG00000186480	INSIG1	1830.65	-0.0125017	0.533186	-0.0234471	0.981294	0.996733
ENSG00000177192	PUS1	95.2087	-0.0109571	0.466524	-0.0234866	0.981262	0.996733
ENSG00000179010	MRFAP1	554.217	0.00627374	0.266283	0.0235604	0.981203	0.996733
ENSG00000178401	DNAJC22	21.9142	0.0105462	0.446849	0.0236013	0.981171	0.996733
ENSG00000198420	TCAF1	44.0926	-0.0107015	0.453057	-0.0236207	0.981155	0.996733
ENSG00000185100	ADSS1	93.6798	-0.00841626	0.356249	-0.0236247	0.981152	0.996733
ENSG00000039600	SOX30	0.869612	-0.0532408	2.23622	-0.0238084	0.981005	NA
ENSG00000128849	CGNL1	22.0606	0.0100116	0.419785	0.0238495	0.980973	0.996733
ENSG00000184347	SLIT3	18.3473	-0.0134996	0.56559	-0.0238682	0.980958	0.996733
ENSG00000026103	FAS	820.444	0.01733	0.724166	0.023931	0.980908	0.996733
ENSG00000177551	NHLH2	0.651493	0.0501296	2.09415	0.0239379	0.980902	NA
ENSG00000166736	HTR3A	1.66062	-0.041489	1.72955	-0.0239883	0.980862	NA
ENSG00000189227	C15orf61	14.8799	0.0174226	0.724982	0.0240317	0.980827	0.996733
ENSG00000021762	OSBPL5	90.383	0.0171091	0.710693	0.0240738	0.980794	0.996733
ENSG00000269343	ZNF587B	74.2182	-0.00771361	0.318607	-0.0242104	0.980685	0.996733
ENSG00000213047	DENND1B	292.651	-0.01308	0.538887	-0.0242723	0.980635	0.996733
ENSG00000115760	BIRC6	995.257	0.0125756	0.515748	0.0243832	0.980547	0.996733
ENSG00000182372	CLN8	395.089	-0.00759199	0.310499	-0.024451	0.980493	0.996733
ENSG00000186187	ZNRF1	186.024	-0.00880961	0.360114	-0.0244634	0.980483	0.996733
ENSG00000079616	KIF22	73.0358	-0.0125239	0.510393	-0.0245379	0.980424	0.996733
ENSG00000172006	ZNF554	99.9109	-0.00982848	0.400146	-0.0245622	0.980404	0.996733
ENSG00000184634	MED12	1210.52	-0.0127626	0.507908	-0.0251278	0.979953	0.996606
ENSG00000148396	SEC16A	472.042	-0.00930314	0.369229	-0.0251961	0.979899	0.996606
ENSG00000119541	VPS4B	1057.33	0.0121652	0.482391	0.0252185	0.979881	0.996606
ENSG00000104691	UBXN8	310.17	0.00915823	0.361047	0.0253657	0.979763	0.996595
ENSG00000177000	MTHFR	527.12	-0.0126434	0.497215	-0.0254284	0.979713	0.996595
ENSG00000174080	CTSF	13.3613	0.0206957	0.813346	0.0254451	0.9797	0.996595
ENSG00000162944	RFTN2	41.4261	-0.0133964	0.523728	-0.0255788	0.979593	0.996595
ENSG00000116830	TTF2	76.883	-0.0150471	0.586274	-0.0256656	0.979524	0.996595
ENSG00000170889	RPS9	3543.52	0.00680674	0.264656	0.0257192	0.979481	0.996595
ENSG00000167634	NLRP7	31.6208	0.0277703	1.07901	0.0257368	0.979467	0.996595
ENSG00000136738	STAM	357.712	-0.0127951	0.496541	-0.0257684	0.979442	0.996595
ENSG00000074266	EED	166.407	-0.0139061	0.538549	-0.0258215	0.9794	0.996595
ENSG00000132485	ZRANB2	378.987	0.011979	0.463913	0.0258216	0.9794	0.996595
ENSG00000171951	SCG2	7.19156	0.0314731	1.21837	0.0258322	0.979391	0.996595
ENSG00000159423	ALDH4A1	45.0674	0.0196047	0.758021	0.0258629	0.979367	0.996595
ENSG00000179859	RNF227	27.604	0.0119458	0.456687	0.0261576	0.979132	0.996595
ENSG00000163207	IVL	0.643017	-0.0651445	2.48858	-0.0261774	0.979116	NA
ENSG00000188315	C3orf62	432.737	0.0123508	0.470938	0.026226	0.979077	0.996595
ENSG00000125462	C1orf61	156.935	-0.0177936	0.677882	-0.0262488	0.979059	0.996595
ENSG00000198792	TMEM184B	628.269	-0.0121072	0.460431	-0.0262953	0.979022	0.996595
ENSG00000054277	OPN3	279.17	0.0129034	0.49041	0.0263114	0.979009	0.996595
ENSG00000166848	TERF2IP	251.223	-0.00794411	0.301626	-0.0263376	0.978988	0.996595
ENSG00000167981	ZNF597	17.8397	-0.0194482	0.738156	-0.026347	0.978981	0.996595
ENSG00000099998	GGT5	93.6958	-0.0168523	0.637123	-0.0264506	0.978898	0.996595
ENSG00000181915	ADO	110.671	0.0135255	0.510737	0.0264824	0.978873	0.996595
ENSG00000115590	IL1R2	7190.49	0.0181501	0.684623	0.0265111	0.97885	0.996595
ENSG00000166343	MSS51	39.1999	0.0120071	0.452796	0.0265176	0.978844	0.996595
ENSG00000188739	RBM34	350.17	-0.0110592	0.416537	-0.0265503	0.978818	0.996595
ENSG00000176597	B3GNT5	2863.52	0.0123887	0.466171	0.0265755	0.978798	0.996595
ENSG00000167210	LOXHD1	56.2345	0.0230604	0.865915	0.0266313	0.978754	0.996595
ENSG00000185619	PCGF3	460.016	-0.00924215	0.346126	-0.0267017	0.978698	0.996595
ENSG00000155749	FLACC1	157.313	0.0131929	0.493579	0.026729	0.978676	0.996595
ENSG00000183185	GABRR3	5.08258	0.0240037	0.897736	0.026738	0.978669	0.996595
ENSG00000104856	RELB	995.967	0.0174795	0.652744	0.0267785	0.978636	0.996595
ENSG00000186479	RGS7BP	6.34089	-0.0383001	1.41432	-0.0270802	0.978396	0.996595
ENSG00000111644	ACRBP	77.7753	-0.0132459	0.484188	-0.027357	0.978175	0.996595
ENSG00000148842	CNNM2	146.915	0.0129302	0.472177	0.0273842	0.978153	0.996595
ENSG00000177791	MYOZ1	1.54447	-0.050019	1.82142	-0.0274616	0.978092	NA
ENSG00000112167	SAYSD1	80.3752	0.0133843	0.48645	0.0275143	0.97805	0.996595
ENSG00000074855	ANO8	34.7136	-0.0169664	0.616134	-0.0275369	0.978031	0.996595
ENSG00000177951	BET1L	4109.18	-0.0193454	0.702213	-0.0275492	0.978022	0.996595
ENSG00000188993	LRRC66	0.866751	-0.0532706	1.92172	-0.0277203	0.977885	NA
ENSG00000069696	DRD4	70.8854	-0.0225746	0.813279	-0.0277575	0.977856	0.996595
ENSG00000119953	SMNDC1	387.332	-0.0137791	0.496266	-0.0277655	0.977849	0.996595
ENSG00000156873	PHKG2	185.964	0.0123982	0.444743	0.0278772	0.97776	0.996595
ENSG00000198018	ENTPD7	140.785	0.012178	0.436275	0.0279135	0.977731	0.996595
ENSG00000128944	KNSTRN	105.034	-0.0160051	0.572358	-0.0279634	0.977691	0.996595
ENSG00000084674	APOB	1.77105	-0.0273768	0.976624	-0.0280321	0.977637	NA
ENSG00000057593	F7	1.71806	-0.0637647	2.27028	-0.0280866	0.977593	NA
ENSG00000105254	TBCB	244.951	0.0128066	0.455413	0.0281209	0.977566	0.996595
ENSG00000163754	GYG1	551.764	-0.0127916	0.454786	-0.0281265	0.977561	0.996595
ENSG00000184374	COLEC10	16.9415	0.0244847	0.868515	0.0281915	0.977509	0.996595
ENSG00000163618	CADPS	10.4783	-0.0207276	0.732148	-0.0283106	0.977414	0.996595
ENSG00000185915	KLHL34	1.47688	0.0338068	1.19337	0.0283289	0.9774	NA
ENSG00000171136	RLN3	1.99292	0.0494389	1.7394	0.0284229	0.977325	NA
ENSG00000067646	ZFY	46.7324	-0.0478532	1.67693	-0.0285362	0.977234	0.996595
ENSG00000181856	SLC2A4	8.07391	-0.0236634	0.828529	-0.0285607	0.977215	0.996595
ENSG00000106993	CDC37L1	100.338	0.0172502	0.603614	0.0285783	0.977201	0.996595
ENSG00000136928	GABBR2	6.0722	-0.0258029	0.902726	-0.0285833	0.977197	0.996595
ENSG00000170175	CHRNB1	47.3963	-0.0149359	0.521948	-0.0286157	0.977171	0.996595
ENSG00000176732	PFN4	22.091	-0.0348768	1.21605	-0.0286805	0.977119	0.996595
ENSG00000084070	SMAP2	2221.63	-0.0192471	0.669799	-0.0287356	0.977075	0.996595
ENSG00000254901	BORCS8	349.783	0.0129395	0.449	0.0288184	0.977009	0.996595
ENSG00000146477	SLC22A3	5.89258	0.0308377	1.06938	0.0288369	0.976995	0.996595
ENSG00000162399	BSND	9.12918	0.018229	0.630458	0.0289139	0.976933	0.996595
ENSG00000100075	SLC25A1	105.939	-0.0136365	0.46963	-0.0290366	0.976835	0.996595
ENSG00000272391	POM121C	437.587	0.00703805	0.242262	0.0290514	0.976824	0.996595
ENSG00000274744	ELOA3	14.2586	-0.057836	1.99048	-0.0290563	0.97682	0.996595
ENSG00000102794	ACOD1	66.9235	-0.0336526	1.15642	-0.0291008	0.976784	0.996595
ENSG00000003756	RBM5	2233.39	-0.00989987	0.340132	-0.029106	0.97678	0.996595
ENSG00000130734	ATG4D	133.135	0.0165013	0.563299	0.0292941	0.97663	0.996595
ENSG00000138463	SLC49A4	183.146	-0.0143855	0.490222	-0.029345	0.976589	0.996595
ENSG00000117090	SLAMF1	309.155	0.0299939	1.02048	0.0293918	0.976552	0.996595
ENSG00000212916	MAP10	7.17694	-0.0203547	0.691831	-0.0294215	0.976528	0.996595
ENSG00000196196	HRCT1	0.854989	0.0622215	2.11431	0.0294287	0.976523	NA
ENSG00000134184	GSTM1	92.0179	-0.0336942	1.14488	-0.0294302	0.976521	0.996595
ENSG00000110888	CAPRIN2	125.964	0.0109323	0.36975	0.0295667	0.976413	0.996595
ENSG00000100897	DCAF11	483.385	-0.00997541	0.336877	-0.0296114	0.976377	0.996595
ENSG00000116044	NFE2L2	4371.23	-0.0141659	0.474768	-0.0298375	0.976197	0.996595
ENSG00000262633	AC005670.2	119.898	-0.0107816	0.360715	-0.0298895	0.976155	0.996595
ENSG00000120526	NUDCD1	31.9106	-0.0228557	0.763799	-0.0299237	0.976128	0.996595
ENSG00000144161	ZC3H8	108.135	-0.017182	0.572441	-0.0300153	0.976055	0.996595
ENSG00000112303	VNN2	1949.74	0.0213222	0.709872	0.0300366	0.976038	0.996595
ENSG00000171103	TRMT61B	41.5219	0.0168922	0.560116	0.0301584	0.975941	0.996595
ENSG00000147894	C9orf72	2900.5	0.0239577	0.792854	0.030217	0.975894	0.996595
ENSG00000130255	RPL36	697.57	-0.0165069	0.544682	-0.0303056	0.975823	0.996595
ENSG00000267795	SMIM22	179.583	0.0275923	0.907941	0.03039	0.975756	0.996595
ENSG00000198625	MDM4	1482.39	-0.0163139	0.536062	-0.0304328	0.975722	0.996595
ENSG00000100225	FBXO7	413.926	0.0106144	0.346504	0.0306328	0.975562	0.996595
ENSG00000175564	UCP3	38.9059	-0.019614	0.637148	-0.0307841	0.975442	0.996595
ENSG00000268902	CSAG2	1.56983	0.0591622	1.91434	0.0309047	0.975346	NA
ENSG00000204525	HLA-C	16611.1	-0.0133058	0.429079	-0.0310102	0.975261	0.996595
ENSG00000177542	SLC25A22	64.687	-0.0185602	0.59636	-0.0311225	0.975172	0.996595
ENSG00000115540	MOB4	316.411	-0.0220664	0.708627	-0.0311397	0.975158	0.996595
ENSG00000139514	SLC7A1	119.965	-0.0132733	0.425671	-0.0311821	0.975124	0.996595
ENSG00000099899	TRMT2A	293.045	-0.0147198	0.471378	-0.0312271	0.975088	0.996595
ENSG00000139438	FAM222A	11.6968	0.0232762	0.742311	0.0313564	0.974985	0.996595
ENSG00000168404	MLKL	458.636	0.0105617	0.333251	0.0316931	0.974717	0.996595
ENSG00000001167	NFYA	284.658	0.0129857	0.406145	0.0319731	0.974494	0.996455
ENSG00000135406	PRPH	76.3945	-0.0372871	1.1636	-0.0320447	0.974436	0.996455
ENSG00000122862	SRGN	65078.5	0.0278421	0.868237	0.0320674	0.974418	0.996455
ENSG00000100399	CHADL	7.69393	0.0313753	0.977178	0.0321081	0.974386	0.996455
ENSG00000104408	EIF3E	946.593	-0.0186282	0.579417	-0.0321499	0.974353	0.996455
ENSG00000143384	MCL1	9526.01	0.0156568	0.486417	0.032188	0.974322	0.996455
ENSG00000137992	DBT	94.0734	0.0175729	0.544892	0.0322502	0.974273	0.996455
ENSG00000196504	PRPF40A	751.22	-0.014822	0.459354	-0.032267	0.974259	0.996455
ENSG00000165669	FAM204A	263.054	0.0139112	0.430129	0.032342	0.974199	0.996455
ENSG00000166825	ANPEP	4238.9	-0.0173416	0.535282	-0.0323971	0.974155	0.996455
ENSG00000155846	PPARGC1B	71.3623	-0.0139958	0.431379	-0.0324442	0.974118	0.996455
ENSG00000126522	ASL	171.071	-0.0133766	0.411999	-0.0324675	0.974099	0.996455
ENSG00000174371	EXO1	24.9188	0.0301343	0.925793	0.0325497	0.974034	0.996455
ENSG00000171574	ZNF584	53.2744	0.0197492	0.606258	0.0325756	0.974013	0.996455
ENSG00000258466	AL049779.1	33.8178	-0.0398864	1.22325	-0.0326068	0.973988	0.996455
ENSG00000198691	ABCA4	31.6804	0.069095	2.11686	0.0326404	0.973961	0.996455
ENSG00000119906	SLF2	145.94	-0.0164844	0.503176	-0.0327606	0.973865	0.996455
ENSG00000281938	AC034228.3	0.78597	0.0738483	2.25319	0.032775	0.973854	NA
ENSG00000138166	DUSP5	697.607	-0.0167718	0.510322	-0.0328651	0.973782	0.996455
ENSG00000136156	ITM2B	11530.9	0.0238994	0.726509	0.0328963	0.973757	0.996455
ENSG00000108599	AKAP10	360.756	-0.0123489	0.374223	-0.0329988	0.973676	0.996455
ENSG00000119421	NDUFA8	75.6854	-0.0266059	0.804266	-0.033081	0.97361	0.996455
ENSG00000100632	ERH	377.283	0.0200564	0.604315	0.0331887	0.973524	0.996455
ENSG00000100341	PNPLA5	9.39599	-0.0191061	0.570393	-0.0334963	0.973279	0.996455
ENSG00000179958	DCTPP1	52.0786	-0.0208068	0.620118	-0.0335529	0.973234	0.996455
ENSG00000153132	CLGN	4.34075	0.0436707	1.30044	0.0335815	0.973211	0.996455
ENSG00000183172	SMDT1	162.187	0.0214786	0.638604	0.0336336	0.973169	0.996455
ENSG00000188906	LRRK2	1360.59	-0.0242755	0.720548	-0.0336903	0.973124	0.996455
ENSG00000116489	CAPZA1	5066.94	-0.0221911	0.651823	-0.0340446	0.972842	0.996414
ENSG00000160181	TFF2	20.0537	0.0304999	0.895495	0.0340592	0.97283	0.996414
ENSG00000144821	MYH15	2.05824	0.0434897	1.27546	0.0340972	0.9728	NA
ENSG00000178809	TRIM73	74.1582	-0.0121745	0.356438	-0.0341559	0.972753	0.996414
ENSG00000229809	ZNF688	131.71	-0.0190696	0.55508	-0.0343547	0.972594	0.996344
ENSG00000132912	DCTN4	1222.36	-0.0125784	0.365997	-0.0343676	0.972584	0.996344
ENSG00000064489	BORCS8-MEF2B	83.2614	-0.0202532	0.588341	-0.0344243	0.972539	0.996344
ENSG00000064102	INTS13	95.2643	0.0188805	0.547417	0.0344902	0.972486	0.996344
ENSG00000204315	FKBPL	18.3696	-0.0189312	0.547681	-0.0345661	0.972426	0.996344
ENSG00000112031	MTRF1L	214.762	0.0232989	0.673086	0.034615	0.972387	0.996344
ENSG00000111224	PARP11	179.522	-0.0149724	0.431082	-0.0347322	0.972293	0.996344
ENSG00000174876	AMY1B	20.782	-0.0480093	1.38099	-0.0347644	0.972268	0.996344
ENSG00000117054	ACADM	274.411	-0.0140638	0.404307	-0.0347849	0.972251	0.996344
ENSG00000174990	CA5A	10.1968	0.0364683	1.04542	0.0348837	0.972172	0.996344
ENSG00000124116	WFDC3	125.212	0.0228554	0.654952	0.0348964	0.972162	0.996344
ENSG00000088766	CRLS1	330.117	0.0209426	0.598517	0.0349909	0.972087	0.996344
ENSG00000083520	DIS3	153.507	0.0174646	0.498838	0.0350105	0.972071	0.996344
ENSG00000164144	ARFIP1	1137.95	-0.0244893	0.698485	-0.0350606	0.972031	0.996344
ENSG00000130304	SLC27A1	218.884	0.0161449	0.459605	0.0351277	0.971978	0.996344
ENSG00000105197	TIMM50	227.594	-0.0110404	0.313303	-0.0352388	0.971889	0.996344
ENSG00000187049	TMEM216	78.3902	-0.0192484	0.544827	-0.0353294	0.971817	0.996344
ENSG00000030066	NUP160	425.002	0.0114439	0.323842	0.0353379	0.97181	0.996344
ENSG00000163399	ATP1A1	2479.33	0.00907709	0.256497	0.0353886	0.97177	0.996344
ENSG00000163349	HIPK1	894.518	0.0111375	0.314363	0.0354287	0.971738	0.996344
ENSG00000203952	CCDC160	26.5699	0.0262264	0.738375	0.0355191	0.971666	0.996344
ENSG00000103995	CEP152	239.294	0.0149136	0.419671	0.0355364	0.971652	0.996344
ENSG00000253767	PCDHGA8	13.4086	0.0163936	0.460258	0.0356182	0.971587	0.996344
ENSG00000283703	VSIG10L2	2.10102	0.0686972	1.92822	0.0356273	0.97158	NA
ENSG00000167550	RHEBL1	16.2547	0.0291677	0.817797	0.0356662	0.971549	0.996344
ENSG00000254995	STX16-NPEPL1	177.945	-0.0189507	0.527845	-0.035902	0.97136	0.996344
ENSG00000118412	CASP8AP2	71.2193	-0.0157381	0.438164	-0.0359183	0.971348	0.996344
ENSG00000136379	ABHD17C	207.091	0.0189311	0.526501	0.0359565	0.971317	0.996344
ENSG00000187994	RINL	144.07	0.0118761	0.330195	0.0359669	0.971309	0.996344
ENSG00000120705	ETF1	2382.17	-0.0198968	0.551313	-0.0360899	0.971211	0.996344
ENSG00000125450	NUP85	372.257	0.0141469	0.391685	0.0361181	0.971188	0.996344
ENSG00000177432	NAP1L5	51.7218	0.0177024	0.489392	0.0361722	0.971145	0.996344
ENSG00000183166	CALN1	2.2519	-0.036478	1.00813	-0.0361837	0.971136	NA
ENSG00000055118	KCNH2	0.959723	-0.0588476	1.62326	-0.0362527	0.971081	NA
ENSG00000213380	COG8	93.457	-0.0184256	0.506418	-0.0363843	0.970976	0.996344
ENSG00000130921	C12orf65	507.517	0.0116153	0.318942	0.0364181	0.970949	0.996344
ENSG00000188032	C19orf67	6.74605	0.0446889	1.22691	0.036424	0.970944	0.996344
ENSG00000177212	OR2T33	17.138	-0.0176757	0.484937	-0.0364495	0.970924	0.996344
ENSG00000184428	TOP1MT	38.2619	-0.0269718	0.739329	-0.0364815	0.970898	0.996344
ENSG00000173401	GLIPR1L1	7.77912	0.0511177	1.39265	0.0367054	0.97072	0.996344
ENSG00000046889	PREX2	13.6245	-0.0299208	0.814711	-0.0367256	0.970704	0.996344
ENSG00000174460	ZCCHC12	1.85109	-0.0538853	1.45709	-0.0369813	0.9705	NA
ENSG00000198914	POU3F3	0.772461	0.0750528	2.01575	0.0372332	0.970299	NA
ENSG00000257524	AL157935.3	54.7983	-0.0294622	0.790988	-0.0372473	0.970288	0.996304
ENSG00000251192	ZNF674	151.991	0.0188324	0.499277	0.0377194	0.969911	0.995979
ENSG00000141568	FOXK2	247.915	0.0140154	0.370155	0.0378636	0.969796	0.995922
ENSG00000144655	CSRNP1	2450.94	0.0248286	0.655391	0.0378837	0.96978	0.995922
ENSG00000144713	RPL32	3501.1	-0.0193851	0.511169	-0.0379231	0.969749	0.995922
ENSG00000169704	GP9	2.71775	-0.0823884	2.16839	-0.0379952	0.969691	NA
ENSG00000267041	ZNF850	86.1842	-0.0213961	0.561483	-0.0381064	0.969603	0.995907
ENSG00000113719	ERGIC1	1510.81	-0.0166701	0.437398	-0.038112	0.969598	0.995907
ENSG00000151552	QDPR	79.6255	-0.0149201	0.390864	-0.0381722	0.96955	0.995907
ENSG00000187164	SHTN1	261.588	0.0154848	0.405394	0.038197	0.969531	0.995907
ENSG00000159128	IFNGR2	2842.85	0.0244297	0.639144	0.0382226	0.96951	0.995907
ENSG00000177453	NIM1K	101.343	0.0198348	0.51849	0.038255	0.969484	0.995907
ENSG00000070061	ELP1	90.1915	-0.0177453	0.463782	-0.0382621	0.969479	0.995907
ENSG00000148343	MIGA2	129.649	0.0247902	0.64713	0.0383079	0.969442	0.995907
ENSG00000152256	PDK1	276.863	0.0239936	0.625577	0.0383543	0.969405	0.995907
ENSG00000088726	TMEM40	159.054	0.022247	0.579331	0.0384011	0.969368	0.995907
ENSG00000182218	HHIPL1	37.7648	-0.0302078	0.785638	-0.03845	0.969329	0.995907
ENSG00000240204	SMKR1	6.12158	0.0530364	1.37706	0.0385142	0.969278	0.995907
ENSG00000170802	FOXN2	405.375	0.0189463	0.490637	0.0386157	0.969197	0.995907
ENSG00000134697	GNL2	397.483	0.0113719	0.293541	0.0387403	0.969097	0.995907
ENSG00000087303	NID2	93.5507	-0.0325146	0.838991	-0.0387545	0.969086	0.995907
ENSG00000153574	RPIA	63.6988	-0.018213	0.468161	-0.0389032	0.968968	0.995907
ENSG00000196119	OR8A1	80.0651	0.0175916	0.450849	0.0390188	0.968875	0.995907
ENSG00000155754	C2CD6	1.44601	0.0482845	1.23047	0.0392407	0.968698	NA
ENSG00000274512	TBC1D3L	116.339	0.020487	0.521446	0.0392889	0.96866	0.995907
ENSG00000095637	SORBS1	44.9431	-0.0168985	0.427716	-0.0395086	0.968485	0.995861
ENSG00000139926	FRMD6	78.504	-0.0224203	0.566839	-0.0395533	0.968449	0.995861
ENSG00000109756	RAPGEF2	1295.67	0.0165626	0.418678	0.0395594	0.968444	0.995861
ENSG00000141655	TNFRSF11A	40.6725	0.0208029	0.523959	0.0397034	0.96833	0.995861
ENSG00000016864	GLT8D1	215.549	0.0212063	0.531908	0.0398684	0.968198	0.995811
ENSG00000102100	SLC35A2	370.933	-0.0256126	0.642377	-0.0398716	0.968196	0.995811
ENSG00000166575	TMEM135	126.03	-0.0131369	0.328005	-0.0400509	0.968053	0.995784
ENSG00000145982	FARS2	97.4087	-0.0197651	0.491885	-0.0401824	0.967948	0.995738
ENSG00000115363	EVA1A	6.90463	0.0695243	1.72784	0.0402376	0.967904	0.995738
ENSG00000106648	GALNTL5	4.27131	0.0643244	1.59598	0.040304	0.967851	0.995738
ENSG00000188778	ADRB3	74.3939	0.0348597	0.863815	0.0403555	0.96781	0.995738
ENSG00000163431	LMOD1	2.32708	0.0554582	1.37387	0.0403663	0.967801	NA
ENSG00000182636	NDN	7.74288	0.0437029	1.08075	0.0404376	0.967744	0.995738
ENSG00000162873	KLHDC8A	1.77408	-0.0777865	1.91938	-0.0405268	0.967673	NA
ENSG00000153993	SEMA3D	24.5005	0.0289338	0.71384	0.0405326	0.967668	0.995738
ENSG00000115073	ACTR1B	130.604	-0.0245071	0.604165	-0.0405636	0.967644	0.995738
ENSG00000181722	ZBTB20	453.674	0.019195	0.471699	0.0406933	0.96754	0.995738
ENSG00000204237	OXLD1	37.6525	-0.0300666	0.738522	-0.0407119	0.967526	0.995738
ENSG00000079739	PGM1	82.0215	0.0120574	0.295692	0.0407771	0.967474	0.995738
ENSG00000109927	TECTA	1.62629	-0.0550454	1.34571	-0.0409044	0.967372	NA
ENSG00000141759	TXNL4A	376.493	0.0142163	0.347515	0.0409085	0.967369	0.995738
ENSG00000156689	GLYATL2	6.86375	0.061568	1.50219	0.0409856	0.967307	0.995738
ENSG00000121957	GPSM2	157.064	0.017475	0.425863	0.0410345	0.967268	0.995738
ENSG00000141497	ZMYND15	261.879	-0.0274012	0.667706	-0.0410378	0.967266	0.995738
ENSG00000124370	MCEE	54.5962	0.0317878	0.771964	0.0411778	0.967154	0.995738
ENSG00000130311	DDA1	233.994	0.0151075	0.364573	0.0414388	0.966946	0.995628
ENSG00000151704	KCNJ1	22.7268	0.0320282	0.771206	0.04153	0.966873	0.995614
ENSG00000177383	MAGEF1	19.6193	-0.0437516	1.05269	-0.0415618	0.966848	0.995614
ENSG00000129696	TTI2	133.718	0.014152	0.339746	0.0416546	0.966774	0.995614
ENSG00000068971	PPP2R5B	94.2276	-0.0238725	0.570707	-0.0418296	0.966635	0.995552
ENSG00000115415	STAT1	4055.15	0.0206412	0.492449	0.0419155	0.966566	0.995543
ENSG00000275674	AC091167.6	14.9791	0.069898	1.66716	0.0419264	0.966557	0.995543
ENSG00000127990	SGCE	122.608	0.0158637	0.377972	0.0419705	0.966522	0.995543
ENSG00000172421	EFCAB3	314.025	-0.0163345	0.388128	-0.0420855	0.966431	0.995543
ENSG00000101596	SMCHD1	7485.03	-0.0303832	0.721908	-0.0420874	0.966429	0.995543
ENSG00000099949	LZTR1	206.587	0.0158054	0.374976	0.0421505	0.966379	0.995543
ENSG00000141337	ARSG	570.692	0.0161736	0.383133	0.042214	0.966328	0.995543
ENSG00000101745	ANKRD12	3566.71	-0.0277496	0.653569	-0.0424585	0.966133	0.995527
ENSG00000085644	ZNF213	46.6665	-0.0197309	0.464267	-0.0424991	0.966101	0.995527
ENSG00000140575	IQGAP1	6073.55	-0.0214946	0.505369	-0.0425325	0.966074	0.995527
ENSG00000158882	TOMM40L	632.949	-0.0281814	0.66176	-0.0425855	0.966032	0.995527
ENSG00000130810	PPAN	163.236	-0.024903	0.583847	-0.0426534	0.965978	0.995527
ENSG00000005513	SOX8	1.28006	-0.0799586	1.86928	-0.0427751	0.965881	NA
ENSG00000138185	ENTPD1	426.624	0.0151136	0.353057	0.0428077	0.965855	0.995527
ENSG00000155621	C9orf85	106.905	-0.0235273	0.549545	-0.0428125	0.965851	0.995527
ENSG00000120949	TNFRSF8	156.888	-0.0405767	0.946158	-0.0428857	0.965793	0.995527
ENSG00000145721	LIX1	13.8527	0.0249608	0.578785	0.0431261	0.965601	0.99547
ENSG00000114021	NIT2	91.7831	0.0190376	0.441285	0.0431413	0.965589	0.99547
ENSG00000072657	TRHDE	22.4415	-0.038406	0.889368	-0.0431835	0.965555	0.99547
ENSG00000060642	PIGV	113.807	0.0250807	0.579196	0.0433026	0.96546	0.99547
ENSG00000130816	DNMT1	416.199	0.0165973	0.38203	0.0434451	0.965347	0.995454
ENSG00000256188	TAS2R30	72.1891	-0.0265462	0.605275	-0.043858	0.965018	0.995176
ENSG00000178821	TMEM52	14.9728	-0.0561691	1.27499	-0.0440544	0.964861	0.995076
ENSG00000124657	OR2B6	1.54446	-0.0972457	2.20534	-0.0440955	0.964828	NA
ENSG00000123908	AGO2	1732.95	0.0179118	0.406109	0.044106	0.96482	0.995076
ENSG00000166938	DIS3L	126.55	0.0231669	0.522278	0.0443575	0.964619	0.99495
ENSG00000267385	AC011498.4	171.098	0.0356044	0.802284	0.0443788	0.964602	0.99495
ENSG00000033327	GAB2	2099.73	-0.024292	0.546075	-0.0444846	0.964518	0.99495
ENSG00000089250	NOS1	13.3627	0.0202662	0.454957	0.0445453	0.96447	0.99495
ENSG00000103489	XYLT1	98.3174	-0.0209944	0.471093	-0.0445654	0.964454	0.99495
ENSG00000269058	CALR3	2.51581	0.0893239	2.00092	0.0446414	0.964393	NA
ENSG00000173213	TUBB8B	3.67035	0.0651801	1.45686	0.0447402	0.964314	0.994943
ENSG00000138315	OIT3	7.23151	-0.05637	1.2577	-0.0448199	0.964251	0.994939
ENSG00000277258	PCGF2	26.6687	-0.0301867	0.672046	-0.0449176	0.964173	0.99492
ENSG00000275722	LYZL6	3.7404	0.0686539	1.52641	0.0449773	0.964125	0.99492
ENSG00000284188	AL451007.3	0.507348	0.112439	2.49987	0.0449778	0.964125	NA
ENSG00000046647	GEMIN8	117.591	-0.0219343	0.487487	-0.0449947	0.964112	0.99492
ENSG00000141668	CBLN2	49.0867	0.0364263	0.808032	0.0450802	0.964043	0.99492
ENSG00000171243	SOSTDC1	0.892448	0.121213	2.68876	0.0450814	0.964042	NA
ENSG00000172519	OR10H5	45.7312	0.0259461	0.575316	0.045099	0.964028	0.99492
ENSG00000166183	ASPG	68.6435	0.0543117	1.2026	0.0451619	0.963978	0.99492
ENSG00000168883	USP39	273.094	0.0137127	0.302178	0.0453796	0.963805	0.994909
ENSG00000164081	TEX264	115.703	0.0280503	0.617721	0.0454093	0.963781	0.994909
ENSG00000147586	MRPS28	363.879	0.0208423	0.457216	0.0455851	0.963641	0.994863
ENSG00000197872	FAM49A	1004.52	0.0278597	0.608603	0.0457765	0.963488	0.994767
ENSG00000104723	TUSC3	505.717	0.037666	0.821998	0.0458225	0.963452	0.994767
ENSG00000138346	DNA2	121.527	0.0184789	0.403091	0.0458431	0.963435	0.994767
ENSG00000104818	CGB2	1.97693	-0.113808	2.48102	-0.0458717	0.963413	NA
ENSG00000185670	ZBTB3	55.3128	0.0241913	0.526607	0.045938	0.96336	0.994767
ENSG00000124233	SEMG1	21.3919	-0.0529544	1.15057	-0.0460246	0.963291	0.994767
ENSG00000108946	PRKAR1A	2697.25	0.0133553	0.289882	0.0460714	0.963253	0.994767
ENSG00000213533	STIMATE	157.87	-0.0317195	0.68466	-0.0463288	0.963048	0.994681
ENSG00000066455	GOLGA5	277.165	-0.0223346	0.482037	-0.0463337	0.963044	0.994681
ENSG00000057663	ATG5	343.907	0.0288164	0.621364	0.0463759	0.963011	0.994681
ENSG00000099715	PCDH11Y	4.85046	0.0374608	0.805165	0.0465257	0.962891	0.994681
ENSG00000257743	MGAM2	71.1232	0.0335308	0.720432	0.0465426	0.962878	0.994681
ENSG00000101440	ASIP	10.1461	-0.0515061	1.10626	-0.0465589	0.962865	0.994681
ENSG00000099338	CATSPERG	124.873	0.0224314	0.481269	0.046609	0.962825	0.994681
ENSG00000198925	ATG9A	295.727	0.0218271	0.467555	0.0466836	0.962765	0.994681
ENSG00000168724	DNAJC21	206.362	0.0114557	0.24526	0.0467084	0.962746	0.994681
ENSG00000160991	ORAI2	456.174	0.0229836	0.491126	0.0467978	0.962674	0.994681
ENSG00000243927	MRPS6	489.264	-0.0200381	0.427927	-0.0468261	0.962652	0.994681
ENSG00000178927	CYBC1	1103.63	-0.0191832	0.408402	-0.0469715	0.962536	0.994681
ENSG00000168303	MPLKIP	49.729	0.0153701	0.326343	0.0470981	0.962435	0.994681
ENSG00000213420	GPC2	91.9439	0.0332368	0.700921	0.0474188	0.962179	0.994584
ENSG00000100162	CENPM	117.824	-0.0217986	0.45863	-0.0475298	0.962091	0.994554
ENSG00000182180	MRPS16	219.385	-0.0137649	0.289011	-0.0476278	0.962013	0.994535
ENSG00000184378	ACTRT3	6.39537	-0.0532535	1.11693	-0.0476784	0.961973	0.994535
ENSG00000159377	PSMB4	605.384	0.0156769	0.328594	0.0477091	0.961948	0.994535
ENSG00000166866	MYO1A	12.2349	0.0530632	1.10743	0.0479156	0.961783	0.994482
ENSG00000102595	UGGT2	562.865	0.0244979	0.510263	0.0480103	0.961708	0.994466
ENSG00000148730	EIF4EBP2	224.489	0.0113967	0.23711	0.0480652	0.961664	0.994466
ENSG00000000457	SCYL3	106.017	0.0245923	0.509761	0.0482428	0.961523	0.994397
ENSG00000141429	GALNT1	383.455	-0.0222962	0.461638	-0.0482979	0.961479	0.994397
ENSG00000204681	GABBR1	206.862	-0.0255155	0.52809	-0.0483167	0.961464	0.994397
ENSG00000140750	ARHGAP17	669.211	-0.0206309	0.425832	-0.0484485	0.961359	0.994397
ENSG00000164237	CMBL	22.7046	-0.0287949	0.592701	-0.0485826	0.961252	0.994364
ENSG00000182108	DEXI	74.6299	0.0304104	0.625228	0.0486389	0.961207	0.994364
ENSG00000126822	PLEKHG3	129.795	-0.0314076	0.64433	-0.0487446	0.961123	0.994353
ENSG00000168916	ZNF608	93.4167	0.0416664	0.853966	0.0487916	0.961085	0.994353
ENSG00000166439	RNF169	212.862	0.0159647	0.327077	0.0488102	0.961071	0.994353
ENSG00000221883	ARIH2OS	46.6874	0.0245521	0.503003	0.0488111	0.96107	0.994353
ENSG00000050344	NFE2L3	1046.94	0.0291202	0.596491	0.0488192	0.961063	0.994353
ENSG00000115194	SLC30A3	64.3888	-0.0396831	0.811865	-0.048879	0.961016	0.994353
ENSG00000172046	USP19	195.719	-0.0194452	0.397236	-0.0489512	0.960958	0.994353
ENSG00000168010	ATG16L2	2567.66	-0.024951	0.50649	-0.0492626	0.96071	0.994353
ENSG00000174013	FBXO45	28.2026	-0.025555	0.518349	-0.0493008	0.96068	0.994353
ENSG00000164587	RPS14	2556.68	0.019796	0.401411	0.0493161	0.960667	0.994353
ENSG00000235173	HGH1	30.7649	0.0444203	0.900721	0.0493163	0.960667	0.994353
ENSG00000179148	ALOXE3	2.67847	0.0723502	1.46667	0.0493297	0.960657	NA
ENSG00000170242	USP47	368.849	0.0212026	0.429289	0.0493901	0.960608	0.994353
ENSG00000119013	NDUFB3	879.582	-0.0228202	0.460974	-0.0495043	0.960517	0.994353
ENSG00000102178	UBL4A	57.6254	-0.0285235	0.572607	-0.0498133	0.960271	0.994273
ENSG00000162415	ZSWIM5	9.61049	0.0428031	0.85827	0.0498714	0.960225	0.994273
ENSG00000107560	RAB11FIP2	113.954	-0.0221557	0.444243	-0.049873	0.960224	0.994273
ENSG00000108592	FTSJ3	178.857	0.0244849	0.490641	0.049904	0.960199	0.994273
ENSG00000138101	DTNB	665.982	-0.0241594	0.483361	-0.049982	0.960137	0.994273
ENSG00000167526	RPL13	3697.46	-0.0204848	0.409769	-0.0499909	0.96013	0.994273
ENSG00000282034	AC106886.6	62.3441	-0.019922	0.397839	-0.0500756	0.960062	0.994273
ENSG00000181904	C5orf24	113.762	0.0271101	0.540614	0.0501469	0.960005	0.994273
ENSG00000145335	SNCA	79.4435	-0.0259939	0.518317	-0.0501506	0.960002	0.994273
ENSG00000007923	DNAJC11	192.602	0.0218798	0.435531	0.050237	0.959934	0.994273
ENSG00000243660	ZNF487	171.871	-0.023714	0.471652	-0.0502786	0.9599	0.994273
ENSG00000008294	SPAG9	7096.93	-0.0345613	0.686504	-0.0503439	0.959848	0.994273
ENSG00000079435	LIPE	68.7809	-0.0337809	0.670442	-0.050386	0.959815	0.994273
ENSG00000176253	OR4K13	8.08134	-0.030256	0.600462	-0.0503878	0.959813	0.994273
ENSG00000120162	MOB3B	127.086	0.0198062	0.392218	0.050498	0.959726	0.994273
ENSG00000160654	CD3G	109.029	0.0335595	0.664266	0.0505211	0.959707	0.994273
ENSG00000151414	NEK7	893.944	-0.0290066	0.571889	-0.0507208	0.959548	0.994273
ENSG00000163961	RNF168	165.15	-0.0182261	0.359177	-0.0507441	0.959529	0.994273
ENSG00000103274	NUBP1	176.695	-0.0246005	0.483936	-0.0508341	0.959458	0.994273
ENSG00000161813	LARP4	334.919	0.0285683	0.561292	0.0508973	0.959407	0.994273
ENSG00000004139	SARM1	55.3151	-0.0215531	0.423244	-0.0509236	0.959386	0.994273
ENSG00000132481	TRIM47	89.1045	-0.0299108	0.587306	-0.0509288	0.959382	0.994273
ENSG00000171862	PTEN	4806.64	0.0386736	0.759155	0.0509429	0.959371	0.994273
ENSG00000178772	CPN2	45.1883	-0.0198023	0.388364	-0.050989	0.959334	0.994273
ENSG00000131375	CAPN7	836.067	-0.0317245	0.621953	-0.0510078	0.959319	0.994273
ENSG00000137216	TMEM63B	191.164	-0.0278317	0.545579	-0.0510132	0.959315	0.994273
ENSG00000075089	ACTR6	288.755	0.0182962	0.358461	0.0510409	0.959293	0.994273
ENSG00000187021	PNLIPRP1	28.1264	-0.0350699	0.686282	-0.0511013	0.959245	0.994273
ENSG00000169504	CLIC4	1090.33	-0.0359968	0.703555	-0.0511642	0.959195	0.994273
ENSG00000110693	SOX6	55.1331	0.0363508	0.709531	0.0512322	0.959141	0.994273
ENSG00000081237	PTPRC	13219.8	-0.0356862	0.695107	-0.0513392	0.959055	0.994273
ENSG00000116266	STXBP3	1344.48	-0.034197	0.664634	-0.0514524	0.958965	0.994273
ENSG00000180999	C1orf105	59.53	0.0525889	1.02184	0.0514649	0.958955	0.994273
ENSG00000113742	CPEB4	3050.58	-0.0254796	0.494804	-0.0514944	0.958932	0.994273
ENSG00000120071	KANSL1	1006.93	0.0114832	0.222378	0.0516384	0.958817	0.994273
ENSG00000129910	CDH15	8.02051	-0.0493988	0.950581	-0.0519669	0.958555	0.994273
ENSG00000176834	VSIG10	169.576	0.0209993	0.403686	0.0520187	0.958514	0.994273
ENSG00000189007	ADAT2	41.3454	0.0219406	0.419217	0.0523372	0.95826	0.994273
ENSG00000148680	HTR7	24.8143	0.0221847	0.42385	0.0523408	0.958257	0.994273
ENSG00000214102	WEE2	15.7164	0.0401437	0.764936	0.0524798	0.958146	0.994273
ENSG00000115306	SPTBN1	511.055	0.0289236	0.551064	0.0524867	0.958141	0.994273
ENSG00000165934	CPSF2	217.319	-0.0136117	0.258332	-0.0526906	0.957978	0.994273
ENSG00000156110	ADK	214.239	0.0212613	0.402747	0.0527906	0.957899	0.994273
ENSG00000115353	TACR1	4.1931	-0.0695684	1.31116	-0.0530588	0.957685	0.994247
ENSG00000151834	GABRA2	59.7835	0.0462602	0.870707	0.0531295	0.957629	0.994247
ENSG00000158470	B4GALT5	1384.99	-0.0182832	0.344057	-0.0531401	0.95762	0.994247
ENSG00000152484	USP12	602.43	-0.0368438	0.693301	-0.0531426	0.957618	0.994247
ENSG00000115946	PNO1	132.112	0.0198377	0.372987	0.0531861	0.957584	0.994247
ENSG00000189325	BNIP5	12.5391	0.0557889	1.04597	0.0533368	0.957464	0.994247
ENSG00000127824	TUBA4A	309.684	-0.0263343	0.493504	-0.0533618	0.957444	0.994247
ENSG00000182979	MTA1	187.654	-0.0294626	0.55126	-0.053446	0.957377	0.994247
ENSG00000115419	GLS	2017.12	-0.0293679	0.548753	-0.0535176	0.957319	0.994247
ENSG00000108878	CACNG1	2.96865	0.078298	1.46086	0.0535972	0.957256	NA
ENSG00000089159	PXN	1752.47	0.0267058	0.497642	0.0536647	0.957202	0.994247
ENSG00000198858	R3HDM4	1420.15	0.0296011	0.550734	0.0537485	0.957136	0.994247
ENSG00000136158	SPRY2	98.6445	-0.0321184	0.596755	-0.0538217	0.957077	0.994247
ENSG00000143921	ABCG8	37.8492	-0.0215943	0.400228	-0.053955	0.956971	0.994247
ENSG00000008324	SS18L2	80.6747	-0.0369715	0.684708	-0.053996	0.956938	0.994247
ENSG00000110619	CARS1	531.657	-0.0160204	0.296621	-0.0540097	0.956927	0.994247
ENSG00000123836	PFKFB2	212.486	-0.0231191	0.42714	-0.0541254	0.956835	0.994247
ENSG00000006659	LGALS14	46.6188	-0.0347776	0.642348	-0.0541414	0.956823	0.994247
ENSG00000274183	H2AB1	5.4125	0.106406	1.96355	0.0541906	0.956783	0.994247
ENSG00000119318	RAD23B	1078.52	0.0400358	0.738759	0.0541932	0.956781	0.994247
ENSG00000162654	GBP4	510.959	0.0346723	0.638112	0.0543357	0.956668	0.994247
ENSG00000127418	FGFRL1	62.1984	0.0345777	0.63614	0.0543555	0.956652	0.994247
ENSG00000109182	CWH43	5.25396	0.0960801	1.76415	0.0544627	0.956567	0.994247
ENSG00000142677	IL22RA1	2.97046	-0.090003	1.65018	-0.0545414	0.956504	NA
ENSG00000167195	GOLGA6C	4.43511	0.105436	1.93031	0.054621	0.95644	0.994247
ENSG00000173421	CCDC36	71.0703	0.0259718	0.475296	0.0546434	0.956423	0.994247
ENSG00000180902	D2HGDH	177.27	0.0383331	0.700285	0.0547393	0.956346	0.994247
ENSG00000174307	PHLDA3	67.2899	-0.0339763	0.619424	-0.0548515	0.956257	0.994247
ENSG00000185238	PRMT3	126.686	-0.0288315	0.524924	-0.054925	0.956198	0.994247
ENSG00000231256	CFAP97D1	54.9829	-0.0250502	0.455877	-0.0549495	0.956179	0.994247
ENSG00000135604	STX11	642.823	-0.0311978	0.56452	-0.0552644	0.955928	0.994153
ENSG00000198865	CCDC152	11.8314	-0.0421453	0.761904	-0.0553158	0.955887	0.994153
ENSG00000137801	THBS1	2398.86	-0.047875	0.864838	-0.0553573	0.955854	0.994153
ENSG00000140199	SLC12A6	3331.49	-0.0308663	0.557184	-0.0553969	0.955822	0.994153
ENSG00000226288	OR52I2	3.34019	0.0597053	1.07607	0.0554844	0.955753	NA
ENSG00000170677	SOCS6	89.358	0.0240924	0.432015	0.0557675	0.955527	0.993984
ENSG00000171530	TBCA	571.941	0.024028	0.430123	0.055863	0.955451	0.993967
ENSG00000284989	AL451062.4	1.30517	-0.140122	2.50044	-0.0560391	0.955311	NA
ENSG00000139644	TMBIM6	5901.59	0.0208813	0.371489	0.0562098	0.955175	0.993741
ENSG00000163958	ZDHHC19	335.263	0.0589584	1.04832	0.0562407	0.95515	0.993741
ENSG00000006712	PAF1	603.355	0.0221194	0.392663	0.0563317	0.955078	0.993741
ENSG00000274290	H2BC6	79.1711	0.0396428	0.703528	0.0563486	0.955064	0.993741
ENSG00000106336	FBXO24	148.92	0.0207017	0.36722	0.056374	0.955044	0.993741
ENSG00000285188	AC008397.2	5.07316	0.0780976	1.38454	0.0564068	0.955018	0.993741
ENSG00000126562	WNK4	11.947	0.0479768	0.848598	0.0565365	0.954914	0.993741
ENSG00000179455	MKRN3	19.7414	-0.0376995	0.666078	-0.0565991	0.954865	0.993741
ENSG00000075886	TUBA3D	12.9573	-0.0616487	1.08915	-0.0566024	0.954862	0.993741
ENSG00000116704	SLC35D1	42.6175	0.0282203	0.497956	0.0566723	0.954806	0.993741
ENSG00000111728	ST8SIA1	303.1	0.027009	0.475484	0.0568032	0.954702	0.993741
ENSG00000118004	COLEC11	113.05	0.0368588	0.648838	0.0568074	0.954699	0.993741
ENSG00000116251	RPL22	816.752	-0.0224403	0.39482	-0.0568368	0.954675	0.993741
ENSG00000132768	DPH2	62.3713	-0.0258982	0.455089	-0.0569079	0.954619	0.993741
ENSG00000196639	HRH1	40.1469	-0.0370777	0.650942	-0.0569601	0.954577	0.993741
ENSG00000180228	PRKRA	180.103	0.0247665	0.434625	0.0569837	0.954558	0.993741
ENSG00000186073	C15orf41	200.481	0.023304	0.408813	0.0570042	0.954542	0.993741
ENSG00000186474	KLK12	5.04709	0.0987967	1.73296	0.0570103	0.954537	0.993741
ENSG00000189046	ALKBH2	67.5737	-0.0312669	0.548126	-0.0570432	0.954511	0.993741
ENSG00000181830	SLC35C1	54.6018	0.0416737	0.723252	0.0576199	0.954051	0.993741
ENSG00000113048	MRPS27	161.711	-0.0246803	0.427448	-0.0577386	0.953957	0.993712
ENSG00000251664	PCDHA12	1.49411	0.0923376	1.59832	0.0577717	0.95393	NA
ENSG00000172809	RPL38	3514.12	-0.0181885	0.314733	-0.0577902	0.953916	0.993712
ENSG00000204366	ZBTB12	40.9057	-0.0372075	0.643053	-0.0578606	0.95386	0.993712
ENSG00000180346	TIGD2	18.3089	0.0361463	0.624601	0.057871	0.953851	0.993712
ENSG00000047936	ROS1	1.56653	0.0880315	1.5182	0.0579841	0.953761	NA
ENSG00000198242	RPL23A	2476.74	-0.0226375	0.389382	-0.058137	0.95364	0.99363
ENSG00000135686	KLHL36	150.406	0.020448	0.351465	0.0581794	0.953606	0.99363
ENSG00000115556	PLCD4	43.8455	-0.02826	0.48515	-0.0582502	0.953549	0.99363
ENSG00000113100	CDH9	43.8265	0.0613601	1.05247	0.0583011	0.953509	0.99363
ENSG00000256229	ZNF486	71.8855	0.0202599	0.346869	0.058408	0.953424	0.99363
ENSG00000144040	SFXN5	285.705	0.0183468	0.313325	0.058555	0.953307	0.993593
ENSG00000185519	FAM131C	1.37189	-0.0973796	1.66193	-0.0585944	0.953275	NA
ENSG00000011201	ANOS1	30.6088	0.0336566	0.574165	0.0586184	0.953256	0.993593
ENSG00000109171	SLAIN2	818.067	0.0350647	0.596108	0.0588228	0.953093	0.993495
ENSG00000186367	MINAR2	29.2441	0.0283203	0.481396	0.0588294	0.953088	0.993495
ENSG00000090621	PABPC4	1371.99	-0.0238236	0.404613	-0.05888	0.953048	0.993495
ENSG00000288550	AC018809.3	3.74147	-0.153689	2.59929	-0.0591274	0.952851	0.993428
ENSG00000071889	FAM3A	185.164	0.0153153	0.258752	0.0591892	0.952801	0.993428
ENSG00000221829	FANCG	39.3191	0.0424104	0.714293	0.059374	0.952654	0.993347
ENSG00000113361	CDH6	13.858	0.0240561	0.40497	0.0594022	0.952632	0.993347
ENSG00000068097	HEATR6	293.522	-0.0292005	0.491002	-0.0594713	0.952577	0.993347
ENSG00000286053	ASDURF	99.8345	0.145663	2.44765	0.0595113	0.952545	0.993347
ENSG00000284776	AL121900.1	5.51399	-0.172098	2.89013	-0.059547	0.952516	0.993347
ENSG00000213892	CEACAM16	3.53646	-0.084578	1.4201	-0.0595579	0.952508	NA
ENSG00000005175	RPAP3	204.075	0.0322749	0.541885	0.0595605	0.952506	0.993347
ENSG00000136750	GAD2	21.4407	-0.0514394	0.861667	-0.0596975	0.952397	0.993347
ENSG00000181704	YIPF6	341.356	-0.0256707	0.428132	-0.0599598	0.952188	0.993295
ENSG00000176946	THAP4	130.571	0.0293629	0.489443	0.0599924	0.952162	0.993295
ENSG00000166313	APBB1	49.9835	-0.0388616	0.645613	-0.0601934	0.952002	0.993225
ENSG00000150907	FOXO1	272.393	-0.0308935	0.512244	-0.0603102	0.951909	0.99319
ENSG00000132906	CASP9	203.609	0.0223861	0.371023	0.0603361	0.951888	0.99319
ENSG00000166797	CIAO2A	515.288	-0.0391873	0.648565	-0.0604216	0.95182	0.99319
ENSG00000104231	ZFAND1	95.8987	0.0338661	0.558415	0.0606467	0.951641	0.993096
ENSG00000167483	NIBAN3	114.196	0.0316828	0.521999	0.0606952	0.951602	0.993096
ENSG00000122873	CISD1	57.766	0.0513632	0.8462	0.0606987	0.951599	0.993096
ENSG00000167969	ECI1	73.1272	-0.0410721	0.675777	-0.0607776	0.951536	0.993096
ENSG00000111291	GPRC5D	45.9463	-0.0508036	0.834831	-0.060855	0.951475	0.993096
ENSG00000188386	PPP3R2	3.65784	-0.0868784	1.42746	-0.060862	0.951469	NA
ENSG00000010030	ETV7	93.6611	-0.0368041	0.603935	-0.0609406	0.951407	0.993096
ENSG00000174236	REP15	1.15261	-0.109572	1.79571	-0.0610189	0.951344	NA
ENSG00000151131	C12orf45	528.027	0.0273798	0.44853	0.0610435	0.951325	0.993096
ENSG00000205531	NAP1L4	1552.54	-0.0205569	0.336452	-0.061099	0.95128	0.993096
ENSG00000188505	NCCRP1	73.3982	-0.0402536	0.657811	-0.0611933	0.951205	0.993096
ENSG00000121058	COIL	64.5941	0.0231643	0.37834	0.0612261	0.951179	0.993096
ENSG00000276903	H2AC16	72.7797	-0.0689715	1.12256	-0.0614413	0.951008	0.993057
ENSG00000154654	NCAM2	2.60505	-0.09936	1.61513	-0.0615182	0.950946	NA
ENSG00000111669	TPI1	2362.74	-0.0313716	0.508263	-0.0617232	0.950783	0.992884
ENSG00000125772	GPCPD1	6134.13	0.0405025	0.655751	0.0617651	0.95075	0.992884
ENSG00000128534	LSM8	106.671	0.0201516	0.326134	0.0617893	0.950731	0.992884
ENSG00000100401	RANGAP1	184.052	-0.0227359	0.36772	-0.0618294	0.950699	0.992884
ENSG00000142733	MAP3K6	122.753	0.0426232	0.688439	0.0619128	0.950632	0.992884
ENSG00000159110	IFNAR2	637.173	-0.0231041	0.371254	-0.0622326	0.950378	0.992771
ENSG00000171428	NAT1	126.254	-0.041978	0.674444	-0.0622409	0.950371	0.992771
ENSG00000056097	ZFR	388.576	-0.0262593	0.421624	-0.0622812	0.950339	0.992771
ENSG00000104044	OCA2	1.30964	0.101832	1.63048	0.0624553	0.9502	NA
ENSG00000148795	CYP17A1	56.2353	0.0574772	0.92011	0.0624677	0.95019	0.992762
ENSG00000112425	EPM2A	165.313	-0.0202534	0.323813	-0.0625466	0.950128	0.992758
ENSG00000286175	AC023490.7	5.53765	0.0916423	1.46249	0.0626618	0.950036	0.992725
ENSG00000177363	LRRN4CL	9.7929	-0.0419649	0.669276	-0.062702	0.950004	0.992725
ENSG00000196600	SLC22A25	64.6794	0.0285989	0.455781	0.062747	0.949968	0.992725
ENSG00000087263	OGFOD1	187.043	-0.0207462	0.330408	-0.0627896	0.949934	0.992725
ENSG00000101336	HCK	3021.25	0.0427108	0.679074	0.0628956	0.94985	0.992725
ENSG00000186854	TRABD2A	122.439	0.0221359	0.351363	0.0630002	0.949766	0.992725
ENSG00000181610	MRPS23	71.1057	0.0290048	0.460313	0.0630109	0.949758	0.992725
ENSG00000157837	SPPL3	947.57	0.0257621	0.408026	0.0631384	0.949656	0.992725
ENSG00000121316	PLBD1	382.183	-0.0311396	0.491472	-0.0633599	0.94948	0.992641
ENSG00000090905	TNRC6A	351.015	-0.0241776	0.381521	-0.0633717	0.949471	0.992641
ENSG00000266028	SRGAP2	687.95	-0.0248255	0.39094	-0.0635022	0.949367	0.992641
ENSG00000166930	MS4A5	12.8476	-0.0962061	1.51454	-0.0635217	0.949351	0.992641
ENSG00000213722	DDAH2	640.949	-0.0335063	0.526073	-0.0636912	0.949216	0.992614
ENSG00000169992	NLGN2	5.55205	0.0613675	0.962582	0.063753	0.949167	0.992614
ENSG00000083720	OXCT1	64.3609	-0.0403962	0.633405	-0.0637763	0.949148	0.992614
ENSG00000285253	AC090517.4	11.1418	-0.0375323	0.586823	-0.0639584	0.949003	0.992578
ENSG00000110046	ATG2A	1565.57	0.0389524	0.608768	0.0639856	0.948982	0.992578
ENSG00000064666	CNN2	2380.39	-0.0290463	0.453784	-0.0640091	0.948963	0.992578
ENSG00000141570	CBX8	18.465	-0.0577785	0.902433	-0.0640253	0.94895	0.992578
ENSG00000151812	SLC35F4	53.8344	0.0467267	0.727382	0.0642396	0.948779	0.992578
ENSG00000186318	BACE1	65.4817	0.0362321	0.563914	0.0642512	0.94877	0.992578
ENSG00000158615	PPP1R15B	1839.57	0.036166	0.562313	0.0643165	0.948718	0.992578
ENSG00000170473	PYM1	143.846	-0.0256239	0.396229	-0.0646693	0.948437	0.992421
ENSG00000258643	BCL2L2-PABPN1	28.6243	-0.0765037	1.18183	-0.0647334	0.948386	0.992421
ENSG00000139437	TCHP	202.7	0.0272904	0.421492	0.0647471	0.948375	0.992421
ENSG00000149534	MS4A2	87.4462	-0.0362902	0.560277	-0.0647718	0.948356	0.992421
ENSG00000260456	C16orf95	30.476	0.0512133	0.789479	0.0648698	0.948278	0.992421
ENSG00000141446	ESCO1	536.957	-0.0277232	0.425917	-0.0650906	0.948102	0.992381
ENSG00000168754	FAM178B	20.8382	-0.064664	0.992876	-0.065128	0.948072	0.992381
ENSG00000109738	GLRB	2.13112	0.154273	2.36658	0.0651881	0.948024	NA
ENSG00000164729	SLC35G3	0.426203	-0.167731	2.57256	-0.0652003	0.948014	NA
ENSG00000164096	C4orf3	363.464	-0.0325844	0.496662	-0.0656069	0.947691	0.992075
ENSG00000068366	ACSL4	1335.28	0.0394848	0.601085	0.0656892	0.947625	0.992068
ENSG00000223953	C1QTNF5	3.10656	0.0954466	1.45297	0.0656907	0.947624	NA
ENSG00000078747	ITCH	962.686	0.0263133	0.40034	0.0657274	0.947595	0.992068
ENSG00000105568	PPP2R1A	544.617	-0.0248794	0.378356	-0.0657566	0.947572	0.992068
ENSG00000213672	NCKIPSD	66.8007	-0.0344044	0.522732	-0.0658165	0.947524	0.992068
ENSG00000203812	H2AC18	907.47	-0.123931	1.88196	-0.0658519	0.947496	0.992068
ENSG00000241360	PDXP	19.5096	-0.0515675	0.782944	-0.0658635	0.947487	0.992068
ENSG00000063046	EIF4B	949.006	-0.0179881	0.272898	-0.065915	0.947445	0.992068
ENSG00000139364	TMEM132B	5.29541	-0.0473736	0.718151	-0.0659661	0.947405	0.992068
ENSG00000155115	GTF3C6	287.262	0.0326626	0.494782	0.0660142	0.947367	0.992068
ENSG00000167085	PHB	305.55	-0.0272871	0.412242	-0.066192	0.947225	0.992068
ENSG00000125482	TTF1	90.2159	0.0359878	0.542327	0.0663581	0.947093	0.992068
ENSG00000213064	SFT2D2	368.962	-0.0198674	0.299214	-0.0663988	0.94706	0.992068
ENSG00000185650	ZFP36L1	5412.22	-0.0425369	0.640618	-0.0663998	0.947059	0.992068
ENSG00000168936	TMEM129	66.9214	-0.0460514	0.693363	-0.0664175	0.947045	0.992068
ENSG00000133106	EPSTI1	870.011	0.042034	0.632796	0.0664259	0.947039	0.992068
ENSG00000240038	AMY2B	114.612	0.0221746	0.332731	0.0666443	0.946865	0.992068
ENSG00000139405	RITA1	24.5097	0.0550408	0.824917	0.0667228	0.946802	0.992068
ENSG00000175866	BAIAP2	831.973	-0.0424494	0.635829	-0.0667622	0.946771	0.992068
ENSG00000130226	DPP6	9.86094	0.0475271	0.70871	0.0670614	0.946533	0.992044
ENSG00000124159	MATN4	4.11057	-0.0958115	1.42827	-0.0670823	0.946516	0.992044
ENSG00000204021	LIPK	11.5178	-0.0825156	1.22963	-0.0671058	0.946497	0.992044
ENSG00000160856	FCRL3	381.235	-0.0301986	0.448374	-0.0673514	0.946302	0.991989
ENSG00000089154	GCN1	398.925	0.0288542	0.428226	0.0673809	0.946279	0.991989
ENSG00000178462	TUBAL3	0.818986	0.166632	2.47143	0.0674233	0.946245	NA
ENSG00000082196	C1QTNF3	8.46538	-0.0758682	1.12488	-0.0674454	0.946227	0.991989
ENSG00000006695	COX10	107.925	-0.0199593	0.295579	-0.0675261	0.946163	0.991989
ENSG00000113621	TXNDC15	276.312	-0.0240237	0.355557	-0.0675666	0.946131	0.991989
ENSG00000186431	FCAR	2337.14	0.0449376	0.663411	0.0677373	0.945995	0.991979
ENSG00000198189	HSD17B11	944.234	-0.0482767	0.712688	-0.0677389	0.945993	0.991979
ENSG00000102984	ZNF821	58.1907	0.0372838	0.549859	0.0678062	0.94594	0.991979
ENSG00000272104	Z84492.2	11.9251	0.145123	2.13544	0.0679595	0.945818	0.991979
ENSG00000128708	HAT1	333.597	0.0296421	0.435706	0.0680323	0.94576	0.991979
ENSG00000011009	LYPLA2	361.365	-0.0274197	0.402809	-0.0680712	0.945729	0.991979
ENSG00000112972	HMGCS1	449.081	0.0262273	0.384859	0.0681478	0.945668	0.991979
ENSG00000102572	STK24	607.333	-0.0231541	0.339438	-0.0682132	0.945616	0.991979
ENSG00000124721	DNAH8	1.47436	0.125551	1.8358	0.06839	0.945475	NA
ENSG00000169371	SNUPN	206.409	-0.0279156	0.407789	-0.0684559	0.945423	0.991877
ENSG00000165521	EML5	6.17748	0.0803523	1.16478	0.0689848	0.945002	0.991498
ENSG00000101752	MIB1	141.887	-0.0281458	0.407004	-0.0691536	0.944867	0.991419
ENSG00000135093	USP30	101.307	0.0348963	0.504187	0.0692131	0.94482	0.991419
ENSG00000167670	CHAF1A	74.9618	0.0321314	0.463885	0.0692659	0.944778	0.991419
ENSG00000272674	PCDHB16	20.2609	-0.0384381	0.554363	-0.0693373	0.944721	0.991419
ENSG00000119912	IDE	306.717	0.0254402	0.366593	0.0693962	0.944674	0.991419
ENSG00000086589	RBM22	548.332	0.0238368	0.343369	0.0694205	0.944655	0.991419
ENSG00000065060	UHRF1BP1	79.9658	0.0266043	0.382689	0.0695195	0.944576	0.991419
ENSG00000133606	MKRN1	684.963	-0.0153401	0.220331	-0.069623	0.944494	0.991419
ENSG00000085719	CPNE3	244.55	0.032921	0.472715	0.0696424	0.944478	0.991419
ENSG00000109929	SC5D	122.092	0.0400058	0.572067	0.069932	0.944248	0.99133
ENSG00000284906	ARHGAP11B	51.012	0.0416675	0.594798	0.0700532	0.944151	0.991291
ENSG00000104611	SH2D4A	233.933	0.0352381	0.502851	0.0700768	0.944133	0.991291
ENSG00000216588	IGSF23	5.69556	-0.133614	1.90318	-0.0702061	0.94403	0.991288
ENSG00000127324	TSPAN8	64.1862	-0.0726801	1.02329	-0.0710257	0.943377	0.990665
ENSG00000182393	IFNL1	16.8251	-0.0806325	1.13482	-0.0710531	0.943356	0.990665
ENSG00000151651	ADAM8	2625.87	0.0429961	0.60458	0.0711172	0.943305	0.990665
ENSG00000142867	BCL10	637.392	0.033385	0.469369	0.0711275	0.943296	0.990665
ENSG00000128891	CCDC32	382.393	-0.0356562	0.500807	-0.0711974	0.943241	0.990665
ENSG00000008952	SEC62	1366.86	-0.0383564	0.538715	-0.0711998	0.943239	0.990665
ENSG00000184677	ZBTB40	96.6833	0.0234218	0.32848	0.0713035	0.943156	0.990665
ENSG00000184481	FOXO4	121.109	0.0325394	0.455511	0.0714349	0.943052	0.990665
ENSG00000158156	XKR8	113.473	-0.030082	0.421027	-0.0714491	0.94304	0.990665
ENSG00000077713	SLC25A43	65.8697	0.0280282	0.392233	0.0714581	0.943033	0.990665
ENSG00000081800	SLC13A1	5.46915	0.0679517	0.950439	0.071495	0.943004	0.990665
ENSG00000182511	FES	587.244	0.0485434	0.67896	0.0714968	0.943002	0.990665
ENSG00000205111	CDKL4	25.5505	0.077537	1.08047	0.0717626	0.942791	0.990665
ENSG00000178999	AURKB	63.0385	0.0610915	0.8494	0.0719231	0.942663	0.990665
ENSG00000143183	TMCO1	546.968	0.032081	0.446005	0.0719297	0.942658	0.990665
ENSG00000122406	RPL5	1570.36	-0.0265321	0.366581	-0.0723771	0.942302	0.99047
ENSG00000137463	MGARP	1.08125	-0.18804	2.59802	-0.0723783	0.942301	NA
ENSG00000148832	PAOX	25.7144	-0.063577	0.874417	-0.0727079	0.942039	0.990255
ENSG00000144619	CNTN4	7.25473	-0.0894519	1.23003	-0.0727232	0.942026	0.990255
ENSG00000158477	CD1A	4.23719	0.0957329	1.31606	0.0727421	0.942011	0.990255
ENSG00000065457	ADAT1	593.492	0.041574	0.570626	0.0728568	0.94192	0.990255
ENSG00000100379	KCTD17	77.7156	0.0578872	0.794472	0.0728626	0.941915	0.990255
ENSG00000148655	LRMDA	830.101	0.0393329	0.539761	0.0728709	0.941909	0.990255
ENSG00000110455	ACCS	83.7702	0.0506259	0.694171	0.07293	0.941862	0.990255
ENSG00000232112	TMA7	891.291	-0.0270857	0.370835	-0.0730397	0.941774	0.990255
ENSG00000166226	CCT2	767.605	-0.0268336	0.367374	-0.0730417	0.941773	0.990255
ENSG00000182950	ODF3L1	9.30826	-0.0680213	0.928039	-0.0732958	0.941571	0.990255
ENSG00000104154	SLC30A4	421.549	-0.0484385	0.660624	-0.0733224	0.94155	0.990255
ENSG00000103485	QPRT	167.494	0.0366551	0.49986	0.0733306	0.941543	0.990255
ENSG00000138785	INTS12	178.966	0.0299224	0.407431	0.0734418	0.941455	0.990255
ENSG00000175701	MTLN	63.2015	0.0583023	0.7933	0.0734935	0.941413	0.990255
ENSG00000138621	PPCDC	2360.58	-0.0563705	0.766941	-0.0735003	0.941408	0.990255
ENSG00000111405	ENDOU	8.37884	-0.0745361	1.01356	-0.0735388	0.941377	0.990255
ENSG00000203667	COX20	278.973	0.021482	0.292021	0.0735634	0.941358	0.990255
ENSG00000120055	C10orf95	47.3238	0.0587966	0.799154	0.0735736	0.94135	0.990255
ENSG00000130287	NCAN	1.46046	-0.12422	1.68009	-0.0739367	0.941061	NA
ENSG00000172967	XKR3	5.12774	-0.0897687	1.21389	-0.0739513	0.941049	0.990255
ENSG00000138755	CXCL9	175.288	-0.0642049	0.864164	-0.0742972	0.940774	0.99011
ENSG00000182400	TRAPPC6B	141.444	-0.040018	0.538446	-0.0743213	0.940755	0.99011
ENSG00000144647	POMGNT2	12.6944	-0.0639277	0.859278	-0.074397	0.940695	0.99011
ENSG00000213516	RBMXL1	102.252	0.0238725	0.320768	0.0744229	0.940674	0.99011
ENSG00000189077	TMEM120A	619.579	-0.0412249	0.552224	-0.0746525	0.940491	0.990063
ENSG00000205456	TP53TG3D	1.37293	0.149018	1.99358	0.0747488	0.940415	NA
ENSG00000072501	SMC1A	167.367	0.0322131	0.430885	0.0747603	0.940405	0.990035
ENSG00000158352	SHROOM4	43.9008	0.0437687	0.585215	0.0747908	0.940381	0.990035
ENSG00000172969	FRG2C	10.9776	-0.0648301	0.866719	-0.0747995	0.940374	0.990035
ENSG00000181616	OR52H1	8.77141	0.0646145	0.863205	0.0748542	0.940331	0.990035
ENSG00000139998	RAB15	73.2925	-0.0328387	0.438315	-0.0749203	0.940278	0.990035
ENSG00000267120	AD000671.2	14.2435	0.0914327	1.21962	0.0749679	0.94024	0.990035
ENSG00000111732	AICDA	36.8663	0.0483439	0.642876	0.0751993	0.940056	0.990035
ENSG00000166181	API5	253.707	-0.0365887	0.486281	-0.075242	0.940022	0.990035
ENSG00000181588	MEX3D	31.0082	0.0437745	0.579385	0.0755534	0.939774	0.98987
ENSG00000101190	TCFL5	89.202	-0.0680782	0.899779	-0.0756611	0.939689	0.989842
ENSG00000168066	SF1	2893.54	0.0215357	0.284382	0.075728	0.939636	0.989842
ENSG00000075151	EIF4G3	1019.95	-0.0254415	0.335626	-0.0758031	0.939576	0.989842
ENSG00000196083	IL1RAP	5013.82	-0.0475448	0.627164	-0.0758092	0.939571	0.989842
ENSG00000131469	RPL27	2328.1	-0.0320795	0.422991	-0.0758398	0.939547	0.989842
ENSG00000168917	SLC35G2	11.7588	0.0601581	0.792886	0.0758723	0.939521	0.989842
ENSG00000232237	ASCL5	0.591584	0.157243	2.07156	0.0759059	0.939494	NA
ENSG00000283654	LMLN2	4.46409	-0.0713009	0.93673	-0.0761168	0.939326	0.989835
ENSG00000154274	C4orf19	68.2284	0.0387264	0.506976	0.0763871	0.939111	0.98967
ENSG00000103723	AP3B2	202.262	-0.0249342	0.326309	-0.0764128	0.939091	0.98967
ENSG00000142494	SLC47A1	56.1013	-0.0387988	0.506262	-0.0766377	0.938912	0.989585
ENSG00000185722	ANKFY1	771.951	0.0284838	0.371597	0.0766525	0.9389	0.989585
ENSG00000158122	PRXL2C	186.497	-0.0339595	0.442867	-0.0766809	0.938877	0.989585
ENSG00000205810	KLRC3	8.63262	0.131829	1.71826	0.0767226	0.938844	0.989585
ENSG00000131188	PRR7	163.903	-0.0561753	0.731952	-0.0767472	0.938825	0.989585
ENSG00000158467	AHCYL2	174.338	-0.0338316	0.440646	-0.0767772	0.938801	0.989585
ENSG00000175643	RMI2	682.226	0.0615317	0.801345	0.0767855	0.938794	0.989585
ENSG00000125944	HNRNPR	499.684	0.0322832	0.420273	0.0768149	0.938771	0.989585
ENSG00000124596	OARD1	177.913	0.0287066	0.372769	0.0770091	0.938616	0.989585
ENSG00000125995	ROMO1	218.976	0.0455982	0.591874	0.0770403	0.938592	0.989585
ENSG00000285920	AC087721.2	28.1403	-0.0637426	0.826256	-0.0771463	0.938507	0.989585
ENSG00000113812	ACTR8	121.487	0.028266	0.366258	0.0771749	0.938484	0.989585
ENSG00000213341	CHUK	242.575	0.0375464	0.486409	0.0771911	0.938472	0.989585
ENSG00000171067	C11orf24	70.7266	-0.0505865	0.654819	-0.0772526	0.938423	0.989585
ENSG00000169248	CXCL11	32.6732	-0.105702	1.36692	-0.0773285	0.938362	0.989585
ENSG00000146757	ZNF92	67.3973	-0.0616967	0.797843	-0.0773294	0.938361	0.989585
ENSG00000128309	MPST	93.927	0.0477664	0.616658	0.0774601	0.938258	0.989585
ENSG00000102890	ELMO3	60.371	-0.0549101	0.708621	-0.0774887	0.938235	0.989585
ENSG00000172543	CTSW	124.913	-0.0420167	0.541887	-0.0775377	0.938196	0.989585
ENSG00000164603	BMT2	229.576	-0.0538611	0.690025	-0.0780567	0.937783	0.989582
ENSG00000189090	FAM25G	5.06509	-0.169709	2.17414	-0.078058	0.937782	0.989582
ENSG00000159763	PIP	49.6032	0.0815569	1.04381	0.078134	0.937721	0.989582
ENSG00000170054	SERPINA9	30.73	-0.0877842	1.12273	-0.078188	0.937679	0.989582
ENSG00000096401	CDC5L	135.125	-0.0295439	0.377817	-0.0781964	0.937672	0.989582
ENSG00000137460	FHDC1	59.4442	-0.0382827	0.489477	-0.0782114	0.93766	0.989582
ENSG00000175416	CLTB	247.867	-0.0398616	0.50853	-0.078386	0.937521	0.989582
ENSG00000065618	COL17A1	70.537	0.0390168	0.497128	0.0784845	0.937443	0.989582
ENSG00000172324	OR5A2	111.296	0.0317443	0.404416	0.0784941	0.937435	0.989582
ENSG00000145715	RASA1	610.528	-0.0498462	0.63402	-0.0786193	0.937335	0.989582
ENSG00000131373	HACL1	91.3429	0.0400743	0.508666	0.078783	0.937205	0.989582
ENSG00000179364	PACS2	219.841	0.04275	0.541266	0.0789816	0.937047	0.989494
ENSG00000100294	MCAT	54.2151	-0.0548521	0.694057	-0.0790312	0.937008	0.989494
ENSG00000076685	NT5C2	3856.6	-0.0401968	0.508077	-0.0791155	0.936941	0.989494
ENSG00000147234	FRMPD3	12.6404	0.0513183	0.64861	0.0791204	0.936937	0.989494
ENSG00000008988	RPS20	4289.39	-0.0533791	0.674262	-0.0791667	0.9369	0.989494
ENSG00000170049	KCNAB3	50.9218	-0.0492618	0.621722	-0.0792343	0.936846	0.989494
ENSG00000189308	LIN54	215.35	-0.0433632	0.547252	-0.0792382	0.936843	0.989494
ENSG00000079332	SAR1A	789.256	-0.034466	0.434824	-0.0792642	0.936822	0.989494
ENSG00000127948	POR	2262.73	0.0405779	0.51188	0.0792722	0.936816	0.989494
ENSG00000214827	MTCP1	29.1512	-0.0598801	0.753972	-0.0794195	0.936699	0.989494
ENSG00000206418	RAB12	278.754	-0.0443199	0.557427	-0.079508	0.936629	0.989494
ENSG00000139344	AMDHD1	264.006	-0.0540317	0.67932	-0.0795379	0.936605	0.989494
ENSG00000204569	PPP1R10	2679.95	0.0291572	0.36627	0.0796057	0.936551	0.989494
ENSG00000099139	PCSK5	4374.13	-0.0827473	1.03807	-0.0797124	0.936466	0.989494
ENSG00000197134	ZNF257	31.7669	0.0531449	0.666419	0.0797471	0.936438	0.989494
ENSG00000002746	HECW1	27.4102	-0.0641705	0.803319	-0.0798817	0.936331	0.989494
ENSG00000012817	KDM5D	150.152	-0.0823012	1.02905	-0.0799781	0.936255	0.989494
ENSG00000049239	H6PD	142.639	0.0289925	0.362155	0.0800554	0.936193	0.989494
ENSG00000113312	TTC1	362.752	-0.0302652	0.377972	-0.0800726	0.93618	0.989494
ENSG00000184302	SIX6	0.860148	-0.155365	1.93948	-0.0801066	0.936152	NA
ENSG00000178074	C2orf69	81.3746	-0.034991	0.436642	-0.0801366	0.936129	0.989494
ENSG00000198740	ZNF652	175.734	0.0333154	0.4156	0.0801622	0.936108	0.989494
ENSG00000100427	MLC1	10.8868	0.0939226	1.17158	0.0801675	0.936104	0.989494
ENSG00000151503	NCAPD3	122.038	-0.0446909	0.556781	-0.0802665	0.936025	0.989494
ENSG00000168386	FILIP1L	101.084	-0.0373168	0.464349	-0.0803636	0.935948	0.989494
ENSG00000165156	ZHX1	119.598	-0.0323081	0.401783	-0.0804118	0.93591	0.989494
ENSG00000234409	CCDC188	9.73987	0.100095	1.24243	0.0805645	0.935788	0.989494
ENSG00000136986	DERL1	429.205	-0.0316558	0.39282	-0.080586	0.935771	0.989494
ENSG00000055211	GINM1	198.392	-0.033488	0.415366	-0.0806228	0.935742	0.989494
ENSG00000100938	GMPR2	1056.99	0.0323103	0.40065	0.0806447	0.935725	0.989494
ENSG00000110697	PITPNM1	478.013	0.0403747	0.500259	0.0807076	0.935675	0.989494
ENSG00000180879	SSR4	576.813	0.0365394	0.452409	0.0807662	0.935628	0.989494
ENSG00000166664	CHRFAM7A	88.8636	-0.0559773	0.690286	-0.0810929	0.935368	0.989494
ENSG00000137948	BRDT	35.5902	0.076202	0.939359	0.0811213	0.935345	0.989494
ENSG00000130598	TNNI2	100.1	-0.0538541	0.663171	-0.081207	0.935277	0.989494
ENSG00000163848	ZNF148	403.472	0.0318405	0.391767	0.0812741	0.935224	0.989494
ENSG00000263002	ZNF234	55.4771	0.0359704	0.442055	0.081371	0.935147	0.989494
ENSG00000162739	SLAMF6	54.3127	-0.0488365	0.600164	-0.0813719	0.935146	0.989494
ENSG00000145439	CBR4	184.464	-0.0284889	0.349788	-0.0814461	0.935087	0.989494
ENSG00000284461	AC027644.4	18.8556	0.0759712	0.929262	0.0817543	0.934842	0.989494
ENSG00000243477	NAA80	19.2589	-0.0517468	0.632887	-0.0817632	0.934835	0.989494
ENSG00000143226	FCGR2A	11213.4	0.0502171	0.613661	0.0818319	0.93478	0.989494
ENSG00000160688	FLAD1	301.79	-0.0340354	0.415763	-0.0818624	0.934756	0.989494
ENSG00000254996	ANKHD1-EIF4EBP3	209.549	-0.0335951	0.410361	-0.0818673	0.934752	0.989494
ENSG00000101460	MAP1LC3A	234.746	0.0538711	0.657982	0.0818733	0.934747	0.989494
ENSG00000196782	MAML3	116.121	-0.037679	0.459866	-0.0819347	0.934699	0.989494
ENSG00000246705	H2AJ	155.059	0.0425887	0.519336	0.082006	0.934642	0.989494
ENSG00000167130	DOLPP1	33.0294	0.0463466	0.56435	0.0821238	0.934548	0.989494
ENSG00000108604	SMARCD2	401.211	0.0305228	0.371577	0.082144	0.934532	0.989494
ENSG00000131931	THAP1	75.7354	-0.0542177	0.659911	-0.0821591	0.93452	0.989494
ENSG00000123297	TSFM	70.7203	0.0554154	0.673906	0.0822302	0.934464	0.989494
ENSG00000141946	ZIM3	4.00496	-0.0906112	1.10173	-0.0822441	0.934453	0.989494
ENSG00000092470	WDR76	68.2019	-0.0439009	0.532975	-0.0823695	0.934353	0.989494
ENSG00000059122	FLYWCH1	236.553	0.0232241	0.28194	0.0823726	0.93435	0.989494
ENSG00000144659	SLC25A38	78.9139	-0.0354499	0.430041	-0.0824338	0.934302	0.989494
ENSG00000075429	CACNG5	9.66295	-0.0406174	0.492478	-0.0824755	0.934269	0.989494
ENSG00000058335	RASGRF1	18.415	-0.0471003	0.570404	-0.0825735	0.934191	0.989494
ENSG00000196778	OR52K1	96.8384	-0.0282695	0.341812	-0.0827048	0.934086	0.989494
ENSG00000239282	CASTOR1	184.043	-0.0722513	0.87279	-0.082782	0.934025	0.989494
ENSG00000213973	ZNF99	19.2241	0.0412551	0.498321	0.0827881	0.93402	0.989494
ENSG00000115263	GCG	1.9437	0.203419	2.45602	0.0828248	0.933991	NA
ENSG00000165801	ARHGEF40	523.259	0.0488353	0.589564	0.0828329	0.933984	0.989494
ENSG00000157557	ETS2	6097.34	0.0488737	0.589992	0.0828379	0.93398	0.989494
ENSG00000163874	ZC3H12A	1601.54	0.0632546	0.763071	0.0828948	0.933935	0.989494
ENSG00000243716	NPIPB5	9440.12	0.0318397	0.383446	0.0830357	0.933823	0.989494
ENSG00000069974	RAB27A	825.689	-0.0433899	0.521641	-0.0831796	0.933709	0.989494
ENSG00000102001	CACNA1F	18.8441	0.0861317	1.03332	0.0833541	0.93357	0.989494
ENSG00000162129	CLPB	154.936	0.0284796	0.339541	0.0838768	0.933154	0.989451
ENSG00000163389	POGLUT1	140.895	0.0327176	0.388993	0.0841086	0.93297	0.989318
ENSG00000117450	PRDX1	3337.62	-0.0330874	0.392849	-0.0842242	0.932878	0.989283
ENSG00000140382	HMG20A	136.187	0.0306608	0.36395	0.0842446	0.932862	0.989283
ENSG00000168124	OR1F1	4.67158	0.133699	1.58674	0.08426	0.93285	0.989283
ENSG00000120137	PANK3	245.613	-0.0479903	0.569446	-0.0842755	0.932837	0.989283
ENSG00000140400	MAN2C1	661.75	0.0369068	0.437443	0.0843695	0.932763	0.989283
ENSG00000100865	CINP	130.494	0.0363991	0.430851	0.0844817	0.932673	0.989283
ENSG00000138834	MAPK8IP3	506.371	-0.0360507	0.425555	-0.0847145	0.932488	0.989247
ENSG00000168495	POLR3D	53.3025	-0.0385195	0.453853	-0.0848722	0.932363	0.989177
ENSG00000104472	CHRAC1	191.841	0.0386732	0.454813	0.0850309	0.932237	0.989106
ENSG00000129167	TPH1	11.1899	-0.0796188	0.936321	-0.0850337	0.932235	0.989106
ENSG00000187513	GJA4	6.59875	-0.100248	1.17813	-0.0850904	0.93219	0.989106
ENSG00000167625	ZNF526	50.8337	-0.050195	0.589607	-0.0851329	0.932156	0.989106
ENSG00000107159	CA9	14.3309	-0.141113	1.65743	-0.0851394	0.932151	0.989106
ENSG00000139572	GPR84	1181.58	0.076001	0.892324	0.085172	0.932125	0.989106
ENSG00000114124	GRK7	9.9782	0.0580822	0.681167	0.0852687	0.932048	0.989106
ENSG00000230510	PPP5D1	90.4875	-0.0243813	0.285731	-0.0853297	0.931999	0.989106
ENSG00000158526	TSR2	30.607	-0.0362289	0.424506	-0.0853436	0.931988	0.989106
ENSG00000286231	AL445423.3	2.0505	-0.242167	2.83708	-0.0853578	0.931977	NA
ENSG00000233954	UQCRHL	54.8799	0.042151	0.493714	0.0853753	0.931963	0.989106
ENSG00000005302	MSL3	393.802	0.0414413	0.483829	0.0856528	0.931742	0.989106
ENSG00000075651	PLD1	1537.15	-0.0574946	0.671226	-0.0856561	0.93174	0.989106
ENSG00000130766	SESN2	249.454	0.050373	0.587627	0.0857228	0.931687	0.989106
ENSG00000125977	EIF2S2	288.227	-0.0298771	0.348428	-0.0857484	0.931666	0.989106
ENSG00000197121	PGAP1	161.075	0.0551923	0.643582	0.085758	0.931659	0.989106
ENSG00000164742	ADCY1	1.94872	0.0761529	0.887854	0.0857719	0.931648	NA
ENSG00000185261	KIAA0825	294.316	-0.0522803	0.608356	-0.0859371	0.931516	0.989106
ENSG00000151846	PABPC3	1.66587	0.102954	1.19509	0.0861471	0.93135	NA
ENSG00000275713	H2BC9	18.7431	0.0726442	0.843072	0.0861661	0.931334	0.989106
ENSG00000108312	UBTF	314.204	0.0419617	0.486704	0.0862162	0.931295	0.989106
ENSG00000175161	CADM2	4.19861	0.0913764	1.05903	0.0862829	0.931242	0.989106
ENSG00000123989	CHPF	37.0083	0.0775193	0.897772	0.0863463	0.931191	0.989106
ENSG00000057704	TMCC3	712.064	0.0465181	0.537537	0.0865393	0.931038	0.989091
ENSG00000164022	AIMP1	176.074	0.0280613	0.323504	0.0867418	0.930877	0.988983
ENSG00000118707	TGIF2	126.092	-0.0470954	0.542692	-0.0867811	0.930846	0.988983
ENSG00000286237	ARMCX5-GPRASP2	0.883412	-0.200059	2.30462	-0.0868075	0.930824	NA
ENSG00000175264	CHST1	15.796	0.0712014	0.819793	0.0868529	0.930788	0.988983
ENSG00000165689	ENTR1	170.693	0.0411518	0.473682	0.0868764	0.93077	0.988983
ENSG00000053438	NNAT	51.4118	0.0580363	0.66796	0.0868859	0.930762	0.988983
ENSG00000185950	IRS2	833.803	0.0548012	0.630246	0.0869521	0.93071	0.988983
ENSG00000198736	MSRB1	793.651	0.0453859	0.521745	0.0869887	0.930681	0.988983
ENSG00000121274	TENT4B	119.425	0.0499615	0.574338	0.0869897	0.93068	0.988983
ENSG00000166349	RAG1	6.59263	0.0965034	1.1092	0.087003	0.930669	0.988983
ENSG00000142541	RPL13A	3695.21	-0.0284889	0.327389	-0.0870185	0.930657	0.988983
ENSG00000140265	ZSCAN29	116.432	0.032131	0.369055	0.087063	0.930621	0.988983
ENSG00000050030	NEXMIF	4.28478	-0.0748889	0.85973	-0.0871075	0.930586	0.988983
ENSG00000139679	LPAR6	394.313	0.0363567	0.417208	0.0871428	0.930558	0.988983
ENSG00000137414	FAM8A1	300.481	-0.0631359	0.722928	-0.0873336	0.930406	0.988983
ENSG00000135930	EIF4E2	469.347	-0.0302169	0.345956	-0.0873432	0.930399	0.988983
ENSG00000181638	ZFP41	30.0302	0.0614263	0.703103	0.0873646	0.930382	0.988983
ENSG00000137497	NUMA1	895.548	-0.0327695	0.374743	-0.0874453	0.930318	0.988983
ENSG00000060749	QSER1	118.718	0.0434027	0.495816	0.0875379	0.930244	0.988983
ENSG00000105339	DENND3	7393.93	-0.0395494	0.450975	-0.0876974	0.930117	0.988983
ENSG00000062485	CS	870.088	0.0337152	0.383996	0.0878011	0.930035	0.988983
ENSG00000141698	NT5C3B	96.9998	-0.0385126	0.438565	-0.0878149	0.930024	0.988983
ENSG00000127314	RAP1B	5506.71	0.05904	0.671852	0.0878765	0.929975	0.988983
ENSG00000160298	C21orf58	81.0656	0.0696235	0.792235	0.0878824	0.92997	0.988983
ENSG00000160325	CACFD1	170.251	-0.0734279	0.833598	-0.0880855	0.929809	0.988983
ENSG00000139219	COL2A1	1.64901	-0.155109	1.75954	-0.0881534	0.929755	NA
ENSG00000117480	FAAH	48.0855	0.054799	0.621367	0.088191	0.929725	0.988983
ENSG00000177469	CAVIN1	27.1998	0.0496089	0.562494	0.0881944	0.929722	0.988983
ENSG00000227345	PARG	196.207	0.0360129	0.407625	0.0883481	0.9296	0.988983
ENSG00000115524	SF3B1	2553.17	-0.0505905	0.571942	-0.0884539	0.929516	0.988983
ENSG00000087053	MTMR2	196.051	-0.0350047	0.394833	-0.0886571	0.929354	0.988983
ENSG00000141858	SAMD1	66.3033	0.0522322	0.588897	0.0886948	0.929324	0.988983
ENSG00000119715	ESRRB	1.84185	-0.163772	1.8464	-0.0886983	0.929322	NA
ENSG00000118160	SLC8A2	25.6577	0.0887535	1.00009	0.0887452	0.929284	0.988983
ENSG00000183888	SRARP	16.4261	-0.0483629	0.544582	-0.0888075	0.929235	0.988983
ENSG00000145687	SSBP2	810.421	0.03359	0.377972	0.0888691	0.929186	0.988983
ENSG00000180998	GPR137C	133.206	0.0253625	0.285284	0.0889026	0.929159	0.988983
ENSG00000112237	CCNC	357.03	-0.0407142	0.457949	-0.0889056	0.929157	0.988983
ENSG00000068697	LAPTM4A	1291.66	-0.0314657	0.353732	-0.0889535	0.929119	0.988983
ENSG00000058091	CDK14	895.593	-0.047055	0.528873	-0.0889723	0.929104	0.988983
ENSG00000108510	MED13	1281.49	0.0464099	0.520741	0.0891228	0.928984	0.988983
ENSG00000086991	NOX4	21.8907	0.0552888	0.618834	0.0893436	0.928809	0.988983
ENSG00000164331	ANKRA2	220.38	0.0606089	0.676873	0.0895425	0.928651	0.988983
ENSG00000279169	PRAMEF13	7.58851	-0.0922737	1.02818	-0.0897445	0.92849	0.988964
ENSG00000166135	HIF1AN	150.996	-0.035145	0.391535	-0.0897621	0.928476	0.988964
ENSG00000150540	HNMT	506.236	-0.0448783	0.499333	-0.0898765	0.928385	0.988964
ENSG00000095713	CRTAC1	2.5941	-0.119468	1.32829	-0.089941	0.928334	NA
ENSG00000169432	SCN9A	51.0948	-0.0435218	0.483813	-0.0899557	0.928322	0.988964
ENSG00000182645	CCDC172	4.40909	0.0987588	1.09731	0.0900012	0.928286	0.988964
ENSG00000196636	SDHAF3	170.705	0.0837435	0.927955	0.0902451	0.928092	0.988856
ENSG00000169715	MT1E	123.574	-0.0797081	0.880252	-0.0905515	0.927849	0.988659
ENSG00000181929	PRKAG1	694.583	-0.0206846	0.228368	-0.0905755	0.92783	0.988659
ENSG00000114013	CD86	681.227	-0.0635551	0.701087	-0.0906522	0.927769	0.988659
ENSG00000072864	NDE1	702.404	0.0294812	0.325039	0.0907004	0.927731	0.988659
ENSG00000268400	AC008763.2	150.865	-0.0910578	1.00393	-0.0907017	0.92773	0.988659
ENSG00000198556	ZNF789	249.735	-0.0393226	0.432888	-0.0908377	0.927622	0.988659
ENSG00000109670	FBXW7	812.19	-0.0411401	0.452743	-0.0908686	0.927597	0.988659
ENSG00000116095	PLEKHA3	147.939	0.0306803	0.337308	0.0909564	0.927527	0.988659
ENSG00000241106	HLA-DOB	37.5922	0.045689	0.502158	0.0909854	0.927504	0.988659
ENSG00000189079	ARID2	346.588	-0.0312428	0.343208	-0.0910316	0.927468	0.988659
ENSG00000184207	PGP	35.8581	-0.0481952	0.528626	-0.0911707	0.927357	0.988659
ENSG00000158901	WFDC8	5.77001	-0.104295	1.14388	-0.0911761	0.927353	0.988659
ENSG00000187792	ZNF70	26.26	0.0394876	0.432984	0.0911987	0.927335	0.988659
ENSG00000238205	MPC1L	8.49249	0.143194	1.56915	0.0912555	0.92729	0.988659
ENSG00000204822	MRPL53	199.478	-0.055192	0.604323	-0.0913287	0.927231	0.988659
ENSG00000159433	STARD9	84.3827	0.0313617	0.343384	0.0913312	0.927229	0.988659
ENSG00000145384	FABP2	109.934	0.0423453	0.463461	0.0913674	0.927201	0.988659
ENSG00000013810	TACC3	319.737	0.0402064	0.440015	0.0913751	0.927195	0.988659
ENSG00000160469	BRSK1	3.49738	-0.123501	1.35057	-0.0914437	0.92714	NA
ENSG00000111666	CHPT1	337.618	0.0259667	0.283675	0.0915368	0.927066	0.988659
ENSG00000147533	GOLGA7	1039.57	0.0613762	0.669772	0.0916374	0.926986	0.988659
ENSG00000141627	DYM	813.05	0.0409151	0.445275	0.0918874	0.926787	0.988659
ENSG00000205085	FAM71F2	236.383	-0.05444	0.591248	-0.0920765	0.926637	0.988659
ENSG00000197852	INKA2	200.71	-0.0437394	0.474778	-0.0921261	0.926598	0.988659
ENSG00000240344	PPIL3	257.903	0.0301023	0.326457	0.0922091	0.926532	0.988659
ENSG00000172115	CYCS	419.331	-0.0423121	0.45865	-0.0922535	0.926497	0.988659
ENSG00000117523	PRRC2C	1936.32	0.0355174	0.384801	0.0923007	0.926459	0.988659
ENSG00000144644	GADL1	149.501	0.0296363	0.320799	0.0923828	0.926394	0.988659
ENSG00000277971	AC007731.5	4.04588	0.131319	1.42134	0.0923912	0.926387	0.988659
ENSG00000122367	LDB3	8.85927	-0.0558434	0.603474	-0.0925365	0.926272	0.988659
ENSG00000110665	C11orf21	36.6398	-0.0637015	0.688174	-0.0925659	0.926248	0.988659
ENSG00000188886	ASTL	290.362	0.0722663	0.780657	0.0925712	0.926244	0.988659
ENSG00000255221	CARD17	252.027	0.0898524	0.969762	0.0926541	0.926178	0.988659
ENSG00000230358	SPDYE21P	7.09732	0.090422	0.975803	0.0926641	0.92617	0.988659
ENSG00000075292	ZNF638	2079.64	-0.0511035	0.551084	-0.0927328	0.926116	0.988659
ENSG00000132669	RIN2	488.914	0.0359527	0.387192	0.092855	0.926019	0.988659
ENSG00000111249	CUX2	2.80733	0.122601	1.32012	0.0928716	0.926006	NA
ENSG00000172269	DPAGT1	123.663	0.0408281	0.437686	0.0932816	0.92568	0.988556
[truncated: 16,571 more rows]

## Sheet: LateTime_VAP_vs_NOVAP
	gene_symbol	baseMean	log2FoldChange	lfcSE	stat	pvalue	padj
[truncated: 17,885 more rows]

[truncated: 2 more sheets: VAP_EarlyTime_vs_LateTime, NOVAP_EarlyTime_vs_LateTime]
